# Supplementary material for: Microbial signatures and host immune responses associated with the development of ventilator-associated pneumonia among patients with neurological injuries
Source: Microbiol Spectr. 2026 Mar 23;14(5):e03193-25. doi: 10.1128/spectrum.03193-25 (PMC13141929; doi:10.1128/spectrum.03193-25)
Supplement: Supplemental tables — Tables S1 to S7. [file spectrum.03193-25-s0005.xlsx]

## Sheet: TableS1
Table S1. Cumulative incidence and 95% confidence intervals of first VAP, in a cohort of patients (pts) with less than 3 days of antibiotic therapy before MV and followed up to 15 days of intubation, overall and by Center. PULMIVAP Study (2021-2024).
		VAP pts/ Total pts	IC 95%
	Total	148/ 406 (36.5%)	[31.9-41.2]
Center	A	35/ 87 (40.2)	[30.5-50.7]
	B	25/ 75 (33.3)	[23.7-44.6]
	C	32/ 72 (44.4)	[33.5-55.9]
	D	14/ 57 (24.6)	[15.1-37.2]
	E	28/ 55 (50.9)	[38.1-63.6]
	F	12/ 36 (33.3)	[20.1-49.8]
	G	2/ 24 (8.3)	[01.0-27.0]

## Sheet: TableS2
Table S2. Setting and clinical characteristics of VAP and no-VAP patients, in the group of 73 VAP and 73 no-VAP patients.
		Total	No-VAP	VAP	p-value
Total number		146	73	73
Location of MV initiation, n (%)	Community	50 (34.3)	23 (31.5)	27 (37.0)	0.76
	Emergency Department (ED)	53 (36.3)	27 (37.0)	26 (35.6)
	Intensive Care Unit (ICU)	43 (29.5)	23 (31.5)	20 (27.4)
Reason for MV: Neurological, n (%)	No	18 (12.3)	9 (12.3)	9 (12.3)	1
	Yes	128 (87.7)	64 (87.7)	64 (87.7)
Sex, n (%)	Male	104 (71.2%)	52 (71.2%)	52 (71.2%)	1
	Female	42 (28.8%)	21 (28.8%)	21 (28.8%)
Age, n, median		146.61	73.61	73.61	0.717
(Q1-Q3)		(52.0-71.0)	(50.0-71.0)	(55.0-71.0)
Age group, n (%)	18-55	47 (32.2)	26 (35.6)	47 (31.76)	0.447
	56-67	49 (33.6)	21 (28.8)	53 (35.81)
	68-87	50 (34.3)	26 (35.6)	48 (32.43)
BMI, n, median		146, 25.0	73, 26.0	73, 25.0	0.646
(Q1-Q3)		(23.0-28.0)	(22.0-28.0)	(23.0-28.0)
BMI Group, n (%)	15-24.9	62 (42.5)	31 (42.5)	31 (42.5)	0.568
	25-29.9	66 (45.2)	31 (42.5)	35 (47.9)
	30-50	18 (12.3)	11 (15.1)	7 (9.6)
Smoking status, n (%)	No	107 (73.3)	51 (69.9)	56 (76.7)	0.35
	Yes	39 (26.7)	22 (30.1)	17 (23.3)
At least one comorbidity, n (%)	No	72 (49.3)	37 (50.7)	35 (47.9)	0.741
	Yes	74 (50.7)	36 (49.3)	38 (52.0)
Diabetes mellitus, n (%)	No	130 (89.0)	65 (89.0)	65 (89.0)	1
	Yes	16 (20.0)	8 (11.0)	8 (11.0)
Liver failure, n (%)	No	143 (98.0)	72 (98.6)	71 (97.3)	1
	Yes	3 (2.0)	1 (3.4)	2 (2.7)
Chronic inflammatory/autoimmune diseases, n (%)	No	134 (91.8)	65 (89.4)	69 (94.5)	0.367
	Yes	12 (8.2)	8 (11.0)	4 (5.5)
Respiratory diseases, n (%)	No	136 (93.2)	68 (93.2)	68 (93.2)	1
	Yes	10 (6.8)	5 (6.8)	5 (6.8)
Cardiovascular diseases, n (%)	No	82 (56.2)	39 (53.4)	43 (58.9)	0.505
	Yes	64 (43.8)	34 (46.6)	30 (41.1)
Chronic kidney disease (including dialysis), n (%)	No	140 (95.9)	69 (94.5)	71 (97.3)	0.681
	Yes	6 (4.1)	4 (5.5)	2 (2.7)
Immunocompromised status, n (%)	No	143 (97.9)	71 (97.3)	72 (98.6)	1
	Yes	3 (2.1)	2 (2.7)	1 (1.4)
Diagnosis of septic shock, n (%)	No	144 (98.6)	72 (98.6)	72 (98.6)	1
	Yes	2 (1.4)	1 (1.4)	1 (1.4)
GCS Score, n, mediana		146, 7.0	73, 7.0	73, 7.0	0.734
(Q1-Q3)		(5.0-11.0)	(5.0-12.0)	(5.0-10.0)
GCS score, n (%)	3-8	86 (58.9)	42 (57.5)	44 (60.3)	0.847
	9-13	37 (25.3)	20 (27.4)	17 (23.3)
	14-15	23 (15.8)	11 (15.1)	12 (16.4)
APACHE II score, n, median		143, 16.0	72, 17.0	71, 16.0	0.957
(Q1-Q3)		(11.0-21.0)	(11.5-20.5)	(11.0-22.0)
Grouped APACHE II score, n (%)	0-12	46 (31.5)	25 (34.3)	21 (28.8)	0.402
	13-18	41 (28.1)	17 (23.3)	24 (32.9)
	19-40	56 (38.4)	30 (41.1)	26 (35.6)
	.	3 (2.0)	1 (1.4)	2 (2.7)
Pre-MV antibiotic therapy, n (%)	No	124 (84.9)	56 (76.7)	68 (93.2)	0.01
	Yes	22 (15.1)	17 (23.3)	5 (6.8)
Type of antibiotic therapy, n (%)	No prophylaxis and no therapy	124 (84.9)	56 (76.7)	68 (93.2)	0. 025
	Prophylaxis only	10 (6.9)	8 (11.0)	2 (2.7)
	Therapy only	9 (6.2)	6 (8.2)	3 (4.1)
	Both prophylaxis and therapy	3 (2.0)	3 (4.1)	0
Days of antibiotic therapy, n (%)	0	134 (91.8)	64 (87.7)	70 (95.9)	0.097
	1	10 (6.8)	8 (10.9)	2 (2.7)
	2-3	2 (1.4)	1 (1.4)	1 (1.4)
Number of antibiotics, n (%)	0	134 (91.8)	64 (87.7)	70 (95.9)	0.088
	1	8 (5.5)	7 (9.6)	1 (1.4)
	2-3	4 (2.7)	2 (2.7)	2 (2.7)

## Sheet: TableS3
Table S3: Outcome of matched patients (VAP and no-VAP)
	Total	No-VAP	VAP	p-value
	N 146	N 73	N 73
Follow-up length (day)
Media, median	7.6, 7.0	9.3, 9.0	5.9, 6.0	< 0.0001
(Q1-Q3)	(4.0-10.0)	(5.0-14.0)	(4.0-7.0)
MV duration (day)
Media, median	13.8, 13.0	12.1, 9.0	15.6,15.0 (9.0-20.0)	0.0003
(Q1-Q3)	(8.0-19.0)	(6.0-15.0)
Survival at discharge, n (%)
No	31 (21.2)	12 (16.4)	19 (26.0)	0.157
Yes	115 (78.8)	61 (83.6)	54 (74.0)
New VAP occurrence, n (%)				0.158
No	132 (90.4)	69 (94.5)	63 (86.3)
Yes	14 (9.6)	4 (5.5)	10 (13.7)

## Sheet: TableS4
Table S4. Setting and clinical characteristics of VAP and No-VAP patients in the PULMIVAP study (2021-2024), with VAP diagnosis according to clinical judgment
	Total	No-VAP	VAP	p-valuea
Total, n	406	258	148
Year of Enrollment, n (%)
2021-2022	270 (66.50)	165 (63.95)	105 (70.95)	0.151
2023-2024 (Jan-Mar)	136 (33.50)	93 (36.05)	43 (29.05)
MV Start Location, n (%)
Community	113 (27.83)	64 (24.81)	49 (33.11)	0.163
Emergency Department	161 (39.66)	104 (40.31)	57 (38.51)
ICU	132 (32.51)	90 (34.88)	42 (28.38)
ICU admission diagnosis, n (%)
Structural brain injury	268 (66.01)	156 (60.47)	112 (75.68)	0.001
Hypoxic brain injury	38 (9.36)	23 (8.91)	15 (10.14)
Non neurologic causes	100 (24.63)	79 (30.62)	21 (14.19)
PATIENT CHARACTERISTICS AT ENROLLMENT
Gender, n (%)
Male	240 (59.11)	138 (53.49)	102 (68.92)	0.002
Female	166 (40.89)	120 (46.51)	46 (31.08)
Age, mean, median	59.8,62.50 (51.00-72.00)	60.3,63.50 (50.00-73.00)	59.0,61.00 (51.50-71.00)	0.445
(Q1-Q3)
Age Group, n (%)
18-55	132 (32.51)	85 (32.95)	47 (31.76)	0.15
56-67	123 (30.30)	70 (27.13)	53 (35.81)
68-87	151 (37.19)	103 (39.92)	48 (32.43)
BMI, mean, median	25.7,25.00 (23.00-28.00)	25.6,25.00 (22.00-28.00)	26.0,25.00 (23.00-28.00)	0.395
(Q1-Q3)
BMI Group, n (%)
18-24.9	181 (44.58)	120 (46.51)	61 (41.22)	0.379
25-29.9	171 (42.12)	102 (39.53)	69 (46.62)
30-50	54 (13.30)	36 (13.95)	18 (12.16)
Smoking, n (%)
No	300 (73.89)	184 (71.32)	116 (78.38)	0.119
Yes	106 (26.11)	74 (28.68)	32 (21.62)
At Least One Comorbidity, n (%)
No	177 (43.60)	110 (42.64)	67 (45.27)	0.606
Yes	229 (56.40)	148 (57.36)	81 (54.73)
Diabetes Mellitus, n (%)
No	348 (85.71)	219 (84.88)	129 (87.16)	0.781b
Yes	58 (14.29)	39 (15.12)	19 (12.84)
Liver Failure, n (%)
No	391 (96.31)	247 (95.74)	144 (97.30)	0.723b
Yes	15 (3.69)	11 (4.26)	4 (2.70)
Chronic Inflammatory/ Autoimmune Diseases, n (%)
No	368 (90.64)	233 (90.31)	135 (91.22)	0.864b
Yes	38 (9.36)	25 (9.69)	13 (8.78)
Respiratory Diseases, n (%)
No	372 (91.63)	232 (89.92)	140 (94.59)	0.261b
Yes	34 (8.37)	26 (10.08)	8 (5.41)
Cardiovascular Diseases, n (%)
No	222 (54.68)	141 (54.65)	81 (54.73)	0.703b
Yes	184 (45.32)	117 (45.35)	67 (45.27)
Chronic Renal Failure (Including Dialysis), n (%)
No	381 (93.84)	237 (91.86)	144 (97.30)	0.083b
Yes	25 (6.16)	21 (8.14)	4 (2.70)
Immunocompromised Status,n (%)
No	394 (97.04)	248 (96.12)	146 (98.65)	0.381b
Yes	12 (2.96)	10 (3.88)	2 (1.35)
Septic Shock Diagnosis, n (%)
No	391 (96.31)	244 (94.57)	147 (99.32)	0.013
Yes	15 (3.69)	14 (5.43)	1 (0.68)
GCS Score, mean, median	406, 7.00	258,8.00	148,7.00	0.016
(Q1-Q3)	(4.00-12.00)	(4.00-14.00)	(4.00-10.00)
GCS Score Group, n (%)
3-8	230 (56.65)	137 (53.10)	93 (62.84)	0.01
9-13	91 (22.41)	55 (21.32)	36 (24.32)
14-15	85 (20.94)	66 (25.58)	19 (12.84)
APACHE II Score, mean, median	394,16.50 (11.00-21.00)	249,17.00 (12.00-21.00)	145,16.00 (11.00-22.00)	0.674
(Q1-Q3)
APACHE II Score Group, n (%)
0-12	124 (30.54)	78 (30.23)	46 (31.08)	0.431
13-18	109 (26.85)	64 (24.81)	45 (30.41)
19-40	161 (39.66)	107 (41.47)	54 (36.49)
.	12 (2.96)	9 (3.49)	3 (2.03)
PEEP
3-4	11 (2.71)	6 (2.33)	5 (3.38)	0.11
5-6	271 (66.75)	164 (63.57)	107 (72.30)
7-18	124 (30.54)	88 (34.11)	36 (24.32)
FiO2
21-34	108 (26.60)	68 (26.36)	40 (27.03)	0.989
35-39	44 (10.80)	28 (10.85)	16 (10.81)
40-100	254 (62.56)	162 (62.79)	92 (62.16)
PiO2/FiO2
88-271	144 (35.47)	84 (32.56)	60 (40.54)	0.175
272-357	121 (29.80)	84 (32.56)	37 (25.00)
358-800	140 (34.48)	89 (34.50)	51 (34.46)
.	1 (0.25)	1 (0.39)	.
a p-values were calculated using the Chi-square or Fisher's exact test for categorical variables and the t-test or Wilcoxon test for normally and non-normally distributed continuous variables, respectively.
b P-values for comorbidities were calculated using Chi-square or Fisher's exact test, considering three categories: absence of the specific condition and no other comorbidities, absence of the specific condition but presence of other comorbidities, and presence of the specific condition.

## Sheet: TableS5
Table S5. Sequencing, data filtering, and metadata summary.
Sample	Disease condition	Time	Type of sample	Sample name	IFNg	IL-10	IL-1a	IL-1b	IL-2	IL-4	IL-6	IL-8	TNFa	PaO2/FiO2	Input reads	Classified reads
263-104-ETA-T0-no-VAP	no-VAP	T0	ETA	263-104	-	-	-	-	-	-	-	-	-	337	40000	38138
263-104-ETA-T-VAP-no-VAP	no-VAP	T-VAP	ETA	263-104	-	-	-	-	-	-	-	-	-	408	40000	35057
263-111-ETA-T0-no-VAP	no-VAP	T0	ETA	263-111	-	-	-	-	-	-	-	-	-	436	7885	7103
263-111-ETA-T-VAP-no-VAP	no-VAP	T-VAP	ETA	263-111	-	-	-	-	-	-	-	-	-	343	4263	3761
263-50-ETA-T0-no-VAP	no-VAP	T0	ETA	263-50	-	-	-	-	-	-	-	-	-	440	40000	34357
263-50-ETA-T-VAP-no-VAP	no-VAP	T-VAP	ETA	263-50	-	-	-	-	-	-	-	-	-	396	40000	34545
263-52-ETA-T0-no-VAP	no-VAP	T0	ETA	263-52	23.86	4935.4	4935.4	22513.3	15.65	9.26	4002.7	1872.14	4341.72	154	4076	2289
263-52-ETA-T-VAP-no-VAP	no-VAP	T-VAP	ETA	263-52	-	-	-	-	-	-	-	-	-	368	7132	6327
263-60-ETA-T0-no-VAP	no-VAP	T0	ETA	263-60	-	-	-	-	-	-	-	-	-	428	7675	7125
263-60-ETA-T-VAP-no-VAP	no-VAP	T-VAP	ETA	263-60	-	-	-	-	-	-	-	-	-	223	31366	29093
263-64-ETA-T0-no-VAP	no-VAP	T0	ETA	263-64	-	-	-	-	-	-	-	-	-	345	8762	7982
263-64-ETA-T-VAP-no-VAP	no-VAP	T-VAP	ETA	263-64	-	-	-	-	-	-	-	-	-	357	13773	10940
263-67-ETA-T0-no-VAP	no-VAP	T0	ETA	263-67	-	-	-	-	-	-	-	-	-	308	40000	34444
263-67-ETA-T-VAP-no-VAP	no-VAP	T-VAP	ETA	263-67	-	-	-	-	-	-	-	-	-	262	40000	38407
263-72-ETA-T0-no-VAP	no-VAP	T0	ETA	263-72	-	-	-	-	-	-	-	-	-	283	8266	7441
263-72-ETA-T-VAP-no-VAP	no-VAP	T-VAP	ETA	263-72	-	-	-	-	-	-	-	-	-	250	40000	36255
263-81-ETA-T0-no-VAP	no-VAP	T0	ETA	263-81	-	-	-	-	-	-	-	-	-	208	9605	8996
263-81-ETA-T-VAP-no-VAP	no-VAP	T-VAP	ETA	263-81	-	-	-	-	-	-	-	-	-	291	1079	967
290-11-ETA-T0-no-VAP	no-VAP	T0	ETA	290-11	259.33	8755.4	8755.4	6246.78	59.37	49.27	1580.96	2085.73	1209.82	290	26443	3205
290-11-ETA-T-VAP-no-VAP	no-VAP	T-VAP	ETA	290-11	13.14	3651.55	3651.55	18523.9	29.49	4.92	643.08	355.6	426.39	242	40000	29418
290-19-ETA-T0-no-VAP	no-VAP	T0	ETA	290-19	371.15	16766.9	16766.9	8681.75	85.41	221.247	571.701	3449.68	9257.69	322	39854	11127
290-19-ETA-T-VAP-no-VAP	no-VAP	T-VAP	ETA	290-19	2.75	193.76	193.76	1283.83	0	0.1	2166.4	2581.54	72.31	218	24571	1488
290-20-ETA-T0-no-VAP	no-VAP	T0	ETA	290-20	-	-	-	-	-	-	-	-	-	344	40000	35051
290-20-ETA-T-VAP-no-VAP	no-VAP	T-VAP	ETA	290-20	-	-	-	-	-	-	-	-	-	349	40000	35690
290-23-ETA-T0-no-VAP	no-VAP	T0	ETA	290-23	9.45	279.48	279.48	2323.63	0	6.72	5777.78	4786.2	1413.72	538	40000	34419
290-23-ETA-T-VAP-no-VAP	no-VAP	T-VAP	ETA	290-23	11.03	1775.14	1775.14	10424.7	0.66	4.34	88.51	3043.27	530.3	280	40000	33758
290-26-ETA-T0-no-VAP	no-VAP	T0	ETA	290-26	6.16	5392.45	5392.45	20748	16.25	22.26	6242.27	759.31	218.79	299	40000	28850
290-26-ETA-T-VAP-no-VAP	no-VAP	T-VAP	ETA	290-26	2.1	866.55	866.55	3589.71	5.05	18.01	2693.64	493.82	48.82	309	40000	11201
290-27-ETA-T0-no-VAP	no-VAP	T0	ETA	290-27	-	-	-	-	-	-	-	-	-	224	40000	2755
290-27-ETA-T-VAP-no-VAP	no-VAP	T-VAP	ETA	290-27	5.4	5531.57	5531.57	8973.34	12.09	4.97	119.47	2119.41	210.71	341	40000	34029
290-37-ETA-T0-no-VAP	no-VAP	T0	ETA	290-37	9.58	1453.96	1453.96	5107.41	20.42	13.64	4520.07	2459.13	380.1	410	40000	32890
290-37-ETA-T-VAP-no-VAP	no-VAP	T-VAP	ETA	290-37	-	-	-	-	-	-	-	-	-	166	40000	38275
290-4-ETA-T0-no-VAP	no-VAP	T0	ETA	290-4	-	-	-	-	-	-	-	-	-	244	40000	5146
290-4-ETA-T-VAP-no-VAP	no-VAP	T-VAP	ETA	290-4	7.78	10645.3	10645.3	25429.7	1.76	0.03	1988.54	4222.82	799.86	342	40000	15219
290-42-ETA-T0-no-VAP	no-VAP	T0	ETA	290-42	-	-	-	-	-	-	-	-	-	250	40000	19200
290-42-ETA-T-VAP-no-VAP	no-VAP	T-VAP	ETA	290-42	5.95	649.43	649.43	353.54	7.79	11.71	1136.49	9554.56	96.26	386	25510	8646
290-47-ETA-T0-no-VAP	no-VAP	T0	ETA	290-47	113.65	4164.88	4164.88	8201.77	27.3	25.7	5379.21	678.94	866.46	242	40000	37975
290-47-ETA-T-VAP-no-VAP	no-VAP	T-VAP	ETA	290-47	6.19	6028.31	6028.31	15937.5	14.2	4.68	356.2	848.15	720.94	354	40000	36965
290-5-ETA-T0-no-VAP	no-VAP	T0	ETA	290-5	14.87	600.8	600.8	341.4	0	4.45	1045.39	5838.26	109.54	540	40000	20965
290-5-ETA-T-VAP-no-VAP	no-VAP	T-VAP	ETA	290-5	22.31	225.76	225.76	1225.6	0	7.32	210.56	4444.86	16.14	422	40000	14464
290-52-ETA-T0-no-VAP	no-VAP	T0	ETA	290-52	28	1637.41	1637.41	3722.05	0	0	5789.05	2935.37	248.95	430	40000	32250
290-52-ETA-T-VAP-no-VAP	no-VAP	T-VAP	ETA	290-52	-	-	-	-	-	-	-	-	-	200	24994	7651
290-53-ETA-T0-no-VAP	no-VAP	T0	ETA	290-53	4.41	4283.8	4283.8	12942.4	7.09	12.77	3165.88	397.28	292.64	341	40000	32789
290-53-ETA-T-VAP-no-VAP	no-VAP	T-VAP	ETA	290-53	1.93	474.5	474.5	361.14	0.98	8.37	952.79	2051.3	286.67	252	15851	1783
290-59-ETA-T0-no-VAP	no-VAP	T0	ETA	290-59	17.81	194.06	194.06	153.79	0	1.62	2450.41	1552.67	47.14	557	32076	9148
290-59-ETA-T-VAP-no-VAP	no-VAP	T-VAP	ETA	290-59	3006.11	7614.12	7614.12	9720.67	3.07	10.8	6825.8	1907.15	4369.53	333	40000	35347
290-61-ETA-T0-no-VAP	no-VAP	T0	ETA	290-61	-	-	-	-	-	-	-	-	-	239	40000	34409
290-61-ETA-T-VAP-no-VAP	no-VAP	T-VAP	ETA	290-61	-	-	-	-	-	-	-	-	-	266	40000	38455
290-62-ETA-T0-no-VAP	no-VAP	T0	ETA	290-62	-	-	-	-	-	-	-	-	-	100	40000	29711
290-62-ETA-T-VAP-no-VAP	no-VAP	T-VAP	ETA	290-62	6.57	3971.14	3971.14	4446.46	2.8	0.19	427.12	3264.37	17.93	288	40000	32844
290-64-ETA-T0-no-VAP	no-VAP	T0	ETA	290-64	5.09	2140.99	2140.99	2986.38	2.82	15.33	3836.36	798.48	166.95	357	23294	2672
290-64-ETA-T-VAP-no-VAP	no-VAP	T-VAP	ETA	290-64	4.28	6441.82	6441.82	721.66	5.87	8.53	257.29	573.592	103.58	303	40000	34811
290-67-ETA-T0-no-VAP	no-VAP	T0	ETA	290-67	29.51	44.48	44.48	8431.87	0.27	2.13	186.37	991.24	250.51	394	40000	35459
290-67-ETA-T-VAP-no-VAP	no-VAP	T-VAP	ETA	290-67	5.07	950.04	950.04	16418.4	6.53	8.91	1214.45	2478.17	162.16	318	40000	36724
290-75-ETA-T0-no-VAP	no-VAP	T0	ETA	290-75	2.91	4475.89	4475.89	11918.7	8.42	7.24	1344.13	1280	2070.3	204	40000	35945
290-75-ETA-T-VAP-no-VAP	no-VAP	T-VAP	ETA	290-75	0.95	2058.41	2058.41	3399.68	3.75	14.8	5633.13	906.96	1074.09	210	29954	17670
290-77-ETA-T0-no-VAP	no-VAP	T0	ETA	290-77	-	-	-	-	-	-	-	-	-	243	40000	32845
290-77-ETA-T-VAP-no-VAP	no-VAP	T-VAP	ETA	290-77	11.68	3909.91	3909.91	19438.3	1.16	1.95	4316.76	2857.55	53.76	268	40000	34344
290-85-ETA-T0-no-VAP	no-VAP	T0	ETA	290-85	7.86	3204.57	3204.57	1483.59	2.72	9.8	1736.46	1807.74	662.92	304	40000	8273
290-85-ETA-T-VAP-no-VAP	no-VAP	T-VAP	ETA	290-85	7.71	7341.14	7341.14	23081.5	13.44	4.32	148.95	2256.35	1434.66	254	40000	19978
374-43-ETA-T0-no-VAP	no-VAP	T0	ETA	374-43	-	-	-	-	-	-	-	-	-	230	28654	27139
374-43-ETA-T-VAP-no-VAP	no-VAP	T-VAP	ETA	374-43	-	-	-	-	-	-	-	-	-	250	40000	36694
374-55-ETA-T0-no-VAP	no-VAP	T0	ETA	374-55	-	-	-	-	-	-	-	-	-	416	8654	7873
374-55-ETA-T-VAP-no-VAP	no-VAP	T-VAP	ETA	374-55	-	-	-	-	-	-	-	-	-	448	18561	12495
419-13-ETA-T0-no-VAP	no-VAP	T0	ETA	419-13	17.89	11456.1	11456.1	8574.02	2.53	2.23	8880.61	2995.54	916.72	429	40000	14232
419-13-ETA-T-VAP-no-VAP	no-VAP	T-VAP	ETA	419-13	-	-	-	-	-	-	-	-	-	382	40000	27463
419-14-ETA-T0-no-VAP	no-VAP	T0	ETA	419-14	-	-	-	-	-	-	-	-	-	281	40000	38173
419-14-ETA-T-VAP-no-VAP	no-VAP	T-VAP	ETA	419-14	4.88	50430.1	50430.1	14848	12.93	0.27	1192.29	2075.03	1406.79	237	40000	15559
419-2-ETA-T0-no-VAP	no-VAP	T0	ETA	419-2	-	-	-	-	-	-	-	-	-	220	40000	18821
419-2-ETA-T-VAP-no-VAP	no-VAP	T-VAP	ETA	419-2	30.35	2613.86	2613.86	0	24.65	10.44	2810.53	3890.45	1248.32	467	33989	31061
419-21-ETA-T0-no-VAP	no-VAP	T0	ETA	419-21	40.01	765.7	765.7	1642.2	0.12	1.26	966.41	2973.11	54.38	411	40000	12147
419-21-ETA-T-VAP-no-VAP	no-VAP	T-VAP	ETA	419-21	-	-	-	-	-	-	-	-	-	343	40000	34709
419-22-ETA-T0-no-VAP	no-VAP	T0	ETA	419-22	42.81	4849.01	4849.01	10893.4	0.61	2.74	256.73	1139.59	6610.42	327	40000	37664
419-22-ETA-T-VAP-no-VAP	no-VAP	T-VAP	ETA	419-22	-	-	-	-	-	-	-	-	-	280	40000	27197
419-34-ETA-T0-no-VAP	no-VAP	T0	ETA	419-34	30.57	5262.24	5262.24	0	39.9	10.75	1170.85	2868.75	1024.69	285	40000	8596
419-34-ETA-T-VAP-no-VAP	no-VAP	T-VAP	ETA	419-34	-	-	-	-	-	-	-	-	-	448	40000	28776
419-37-ETA-T0-no-VAP	no-VAP	T0	ETA	419-37	-	-	-	-	-	-	-	-	-	588	40000	34920
419-37-ETA-T-VAP-no-VAP	no-VAP	T-VAP	ETA	419-37	-	-	-	-	-	-	-	-	-	358	40000	36559
419-38-ETA-T0-no-VAP	no-VAP	T0	ETA	419-38	22.72	973.91	973.91	13672.3	29.64	6.78	895.26	2377.72	113.82	230	17534	7444
419-38-ETA-T-VAP-no-VAP	no-VAP	T-VAP	ETA	419-38	16.02	752.41	752.41	7891.52	14.82	6.09	1895.66	2155.53	191.3	302	40000	25919
420-10-ETA-T0-no-VAP	no-VAP	T0	ETA	420-10	-	-	-	-	-	-	-	-	-	151	40000	15885
420-10-ETA-T-VAP-no-VAP	no-VAP	T-VAP	ETA	420-10	-	-	-	-	-	-	-	-	-	273	30010	14661
420-12-ETA-T0-no-VAP	no-VAP	T0	ETA	420-12	11.25	5697.74	5697.74	8880.28	1.77	1.87	877.33	1233.58	636.83	238	40000	20974
420-12-ETA-T-VAP-no-VAP	no-VAP	T-VAP	ETA	420-12	-	-	-	-	-	-	-	-	-	270	40000	16861
420-15-ETA-T0-no-VAP	no-VAP	T0	ETA	420-15	37.32	7346.2	7346.2	5005.5	40.06	13.9	9224.6	3652.27	2145.96	380	40000	33382
420-15-ETA-T-VAP-no-VAP	no-VAP	T-VAP	ETA	420-15	-	-	-	-	-	-	-	-	-	323	40000	19686
420-20-ETA-T0-no-VAP	no-VAP	T0	ETA	420-20	-	-	-	-	-	-	-	-	-	206	40000	37218
420-20-ETA-T-VAP-no-VAP	no-VAP	T-VAP	ETA	420-20	5.04	1863.07	1863.07	3992.39	0	0	111.82	2462	312.77	212	40000	35466
420-21-ETA-T0-no-VAP	no-VAP	T0	ETA	420-21	-	-	-	-	-	-	-	-	-	280	40000	31483
420-21-ETA-T-VAP-no-VAP	no-VAP	T-VAP	ETA	420-21	11.91	2128.35	2128.35	0	11.06	0.26	23.73	3470.57	812.28	228	40000	34232
420-22-ETA-T0-no-VAP	no-VAP	T0	ETA	420-22	28.51	13020.4	13020.4	0	19.31	79.4	175.44	21449.8	1160.7	173	40000	19230
420-22-ETA-T-VAP-no-VAP	no-VAP	T-VAP	ETA	420-22	31.12	316.77	316.77	427.28	32.7	6.06	1993.32	3104.18	300.4	118	40000	16797
420-25-ETA-T0-no-VAP	no-VAP	T0	ETA	420-25	-	-	-	-	-	-	-	-	-	263	40000	18209
420-25-ETA-T-VAP-no-VAP	no-VAP	T-VAP	ETA	420-25	13.14	9875.59	9875.59	11356.2	0.47	0	7.62	1967.9	975.53	232	40000	37220
420-31-ETA-T0-no-VAP	no-VAP	T0	ETA	420-31	-	-	-	-	-	-	-	-	-	176	40000	15342
420-31-ETA-T-VAP-no-VAP	no-VAP	T-VAP	ETA	420-31	-	-	-	-	-	-	-	-	-	172	40000	37726
420-38-ETA-T0-no-VAP	no-VAP	T0	ETA	420-38	-	-	-	-	-	-	-	-	-	292	40000	26250
420-38-ETA-T-VAP-no-VAP	no-VAP	T-VAP	ETA	420-38	-	-	-	-	-	-	-	-	-	214	40000	19506
420-40-ETA-T0-no-VAP	no-VAP	T0	ETA	420-40	11.8	1332.79	1332.79	0	10.93	0.43	27.7	4983.03	14.11	221	40000	18796
420-40-ETA-T-VAP-no-VAP	no-VAP	T-VAP	ETA	420-40	27.86	1891.82	1891.82	27298.1	6.28	18.05	4783.31	5077.06	407.29	246	40000	26666
420-43-ETA-T0-no-VAP	no-VAP	T0	ETA	420-43	-	-	-	-	-	-	-	-	-	390	40000	19749
420-43-ETA-T-VAP-no-VAP	no-VAP	T-VAP	ETA	420-43	14.33	4895.64	4895.64	0	13.12	0.53	63.44	3476.58	1063.71	226	40000	35467
420-48-ETA-T0-no-VAP	no-VAP	T0	ETA	420-48	-	-	-	-	-	-	-	-	-	392	40000	35328
420-48-ETA-T-VAP-no-VAP	no-VAP	T-VAP	ETA	420-48	-	-	-	-	-	-	-	-	-	246	40000	12419
420-51-ETA-T0-no-VAP	no-VAP	T0	ETA	420-51	-	-	-	-	-	-	-	-	-	390	35790	17729
420-51-ETA-T-VAP-no-VAP	no-VAP	T-VAP	ETA	420-51	-	-	-	-	-	-	-	-	-	377	40000	27876
420-54-ETA-T0-no-VAP	no-VAP	T0	ETA	420-54	-	-	-	-	-	-	-	-	-	302	40000	24261
420-54-ETA-T-VAP-no-VAP	no-VAP	T-VAP	ETA	420-54	11.18	121.38	121.38	2133.03	8.8	2.09	2181.13	2928.53	39.67	233	40000	21230
420-64-ETA-T0-no-VAP	no-VAP	T0	ETA	420-64	-	-	-	-	-	-	-	-	-	210	40000	20259
420-64-ETA-T-VAP-no-VAP	no-VAP	T-VAP	ETA	420-64	-	-	-	-	-	-	-	-	-	158	40000	20536
420-66-ETA-T0-no-VAP	no-VAP	T0	ETA	420-66	-	-	-	-	-	-	-	-	-	428	40000	37991
420-66-ETA-T-VAP-no-VAP	no-VAP	T-VAP	ETA	420-66	-	-	-	-	-	-	-	-	-	328	40000	33599
420-68-ETA-T0-no-VAP	no-VAP	T0	ETA	420-68	-	-	-	-	-	-	-	-	-	452	40000	16891
420-68-ETA-T-VAP-no-VAP	no-VAP	T-VAP	ETA	420-68	-	-	-	-	-	-	-	-	-	380	40000	8240
770-24-ETA-T0-no-VAP	no-VAP	T0	ETA	770-24	-	-	-	-	-	-	-	-	-	247	40000	6698
770-24-ETA-T-VAP-no-VAP	no-VAP	T-VAP	ETA	770-24	15.6	50.58	50.58	125.75	18.19	0.81	18.52	7239.78	30.36	300	40000	36069
846-12-ETA-T0-no-VAP	no-VAP	T0	ETA	846-12	-	-	-	-	-	-	-	-	-	280	40000	23827
846-12-ETA-T-VAP-no-VAP	no-VAP	T-VAP	ETA	846-12	-	-	-	-	-	-	-	-	-	270	31890	18444
846-16-ETA-T0-no-VAP	no-VAP	T0	ETA	846-16	-	-	-	-	-	-	-	-	-	382	27514	16473
846-16-ETA-T-VAP-no-VAP	no-VAP	T-VAP	ETA	846-16	-	-	-	-	-	-	-	-	-	354	40000	24721
846-22-ETA-T0-no-VAP	no-VAP	T0	ETA	846-22	19.06	8013.08	8013.08	4765.9	0	1.34	325.76	1303.59	963.09	280	35445	15128
846-22-ETA-T-VAP-no-VAP	no-VAP	T-VAP	ETA	846-22	-	-	-	-	-	-	-	-	-	246	8437	565
846-26-ETA-T0-no-VAP	no-VAP	T0	ETA	846-26	-	-	-	-	-	-	-	-	-	330	40000	37911
846-26-ETA-T-VAP-no-VAP	no-VAP	T-VAP	ETA	846-26	-	-	-	-	-	-	-	-	-	365	40000	31245
846-30-ETA-T0-no-VAP	no-VAP	T0	ETA	846-30	9.74	9756	9756	8661.66	2.17	0.23	2748.84	16177.9	173.42	377	20184	799
846-30-ETA-T-VAP-no-VAP	no-VAP	T-VAP	ETA	846-30	20.23	1686.66	1686.66	977.22	5.91	7.22	188.13	1275.12	25.99	372	24683	2900
846-33-ETA-T0-no-VAP	no-VAP	T0	ETA	846-33	-	-	-	-	-	-	-	-	-	200	40000	9024
846-33-ETA-T-VAP-no-VAP	no-VAP	T-VAP	ETA	846-33	-	-	-	-	-	-	-	-	-	288	40000	4010
846-34-ETA-T0-no-VAP	no-VAP	T0	ETA	846-34	22.55	4801.6	4801.6	1702.17	2.22	5.83	3363.5	1910.55	341.55	443	31297	2088
846-34-ETA-T-VAP-no-VAP	no-VAP	T-VAP	ETA	846-34	11.14	9437.01	9437.01	27491.2	3.21	0.1	16.98	3070.96	108.26	300	40000	34678
846-35-ETA-T0-no-VAP	no-VAP	T0	ETA	846-35	4.13	1436.78	1436.78	6922.2	0.85	0.01	87.09	2252.83	30.72	367	15724	1301
846-35-ETA-T-VAP-no-VAP	no-VAP	T-VAP	ETA	846-35	-	-	-	-	-	-	-	-	-	365	28732	6946
846-38-ETA-T0-no-VAP	no-VAP	T0	ETA	846-38	6.92	7013.05	7013.05	18279.7	2.86	0.39	19.54	1478.6	72.71	291	21088	2467
846-38-ETA-T-VAP-no-VAP	no-VAP	T-VAP	ETA	846-38	-	-	-	-	-	-	-	-	-	249	17172	888
846-41-ETA-T0-no-VAP	no-VAP	T0	ETA	846-41	16.9	3177.14	3177.14	22327.2	2.89	2.5	953.97	3695.41	58.91	240	25744	17030
846-41-ETA-T-VAP-no-VAP	no-VAP	T-VAP	ETA	846-41	14.52	5859.14	5859.14	23471.4	2.14	0.16	933.2	6312.19	307.13	234	13022	849
846-47-ETA-T0-no-VAP	no-VAP	T0	ETA	846-47	22.82	1897.49	1897.49	1884	3.29	3.66	3196.75	1130.9	118.93	210	19687	1833
846-47-ETA-T-VAP-no-VAP	no-VAP	T-VAP	ETA	846-47	-	-	-	-	-	-	-	-	-	157	40000	39207
846-56-ETA-T0-no-VAP	no-VAP	T0	ETA	846-56	1.42	4.71	4.71	13.26	0.01	0.43	12.84	869.22	11.73	352	17937	1437
846-56-ETA-T-VAP-no-VAP	no-VAP	T-VAP	ETA	846-56	9.25	1444.65	1444.65	13840.9	4.41	0.32	1431.47	3175.76	952.22	295	40000	39412
846-57-ETA-T0-no-VAP	no-VAP	T0	ETA	846-57	-	-	-	-	-	-	-	-	-	463	18665	1403
846-57-ETA-T-VAP-no-VAP	no-VAP	T-VAP	ETA	846-57	9.76	7021.59	7021.59	20547	2.07	1.52	616.32	1720.95	287.01	391	12425	1545
846-6-ETA-T0-no-VAP	no-VAP	T0	ETA	846-6	-	-	-	-	-	-	-	-	-	332	40000	35721
846-6-ETA-T-VAP-no-VAP	no-VAP	T-VAP	ETA	846-6	-	-	-	-	-	-	-	-	-	347	9512	4468
846-7-ETA-T0-no-VAP	no-VAP	T0	ETA	846-7	7.29	5258.06	5258.06	21264.4	1.58	0.08	193.36	9108.43	45.42	425	31716	21177
846-7-ETA-T-VAP-no-VAP	no-VAP	T-VAP	ETA	846-7	9.78	1537.76	1537.76	6292.42	0.79	1.47	66.8	4751.12	35.7	410	19789	13021
263-100-ETA-T0-VAP	VAP	T0	ETA	263-100	29.88	1522.18	1522.18	0	19.93	8.61	585.44	4385.9	391.45	235	12282	8813
263-100-ETA-TVAP-VAP	VAP	TVAP	ETA	263-100	-	-	-	-	-	-	-	-	-	96	30144	27009
263-100-ETA-T-preVAP-VAP	VAP	T-preVAP	ETA	263-100	-	-	-	-	-	-	-	-	-	265	9891	3534
263-117-ETA-T0-VAP	VAP	T0	ETA	263-117	-	-	-	-	-	-	-	-	-	123	5622	1724
263-117-ETA-TVAP-VAP	VAP	TVAP	ETA	263-117	-	-	-	-	-	-	-	-	-	148	40000	36029
263-117-ETA-T-preVAP-VAP	VAP	T-preVAP	ETA	263-117	-	-	-	-	-	-	-	-	-	290	12052	11284
263-19-ETA-T0-VAP	VAP	T0	ETA	263-19	-	-	-	-	-	-	-	-	-	211	2808	172
263-19-ETA-TVAP-VAP	VAP	TVAP	ETA	263-19	-	-	-	-	-	-	-	-	-	146	10139	5008
263-19-ETA-T-preVAP-VAP	VAP	T-preVAP	ETA	263-19	-	-	-	-	-	-	-	-	-	251	8351	7675
263-22-ETA-T0-VAP	VAP	T0	ETA	263-22	8.61	14987.4	14987.4	19912.7	16.15	8.99	449.39	2671.41	1986.32	493	17471	11510
263-22-ETA-TVAP-VAP	VAP	TVAP	ETA	263-22	-	-	-	-	-	-	-	-	-	280	36524	34178
263-22-ETA-T-preVAP-VAP	VAP	T-preVAP	ETA	263-22	-	-	-	-	-	-	-	-	-	520	40000	36861
263-23-ETA-T0-VAP	VAP	T0	ETA	263-23	26.31	6549.91	6549.91	11390.2	3.87	10.27	1991.18	1725.84	531.55	324	40000	33516
263-23-ETA-TVAP-VAP	VAP	TVAP	ETA	263-23	-	-	-	-	-	-	-	-	-	272	40000	38107
263-23-ETA-T-preVAP-VAP	VAP	T-preVAP	ETA	263-23	-	-	-	-	-	-	-	-	-	340	19936	16592
263-27-ETA-T0-VAP	VAP	T0	ETA	263-27	-	-	-	-	-	-	-	-	-	214	40000	36464
263-27-ETA-TVAP-VAP	VAP	TVAP	ETA	263-27	-	-	-	-	-	-	-	-	-	250	9234	8398
263-27-ETA-T-preVAP-VAP	VAP	T-preVAP	ETA	263-27	-	-	-	-	-	-	-	-	-	275	39067	37329
263-30-ETA-T0-VAP	VAP	T0	ETA	263-30	-	-	-	-	-	-	-	-	-	776	40000	33532
263-30-ETA-TVAP-VAP	VAP	TVAP	ETA	263-30	20.08	310.34	310.34	19060.2	12.93	5.15	574.44	3138.23	26.24	285	10423	6489
263-30-ETA-T-preVAP-VAP	VAP	T-preVAP	ETA	263-30	-	-	-	-	-	-	-	-	-	377	40000	36285
263-55-ETA-T0-VAP	VAP	T0	ETA	263-55	-	-	-	-	-	-	-	-	-	87	31760	30025
263-55-ETA-TVAP-VAP	VAP	TVAP	ETA	263-55	-	-	-	-	-	-	-	-	-	260	7897	123
263-55-ETA-T-preVAP-VAP	VAP	T-preVAP	ETA	263-55	23.43	4321.77	4321.77	21137.5	12.61	0.37	196.97	6503.5	703.96	109	9116	7134
263-84-ETA-T0-VAP	VAP	T0	ETA	263-84	-	-	-	-	-	-	-	-	-	356	40000	37904
263-84-ETA-TVAP-VAP	VAP	TVAP	ETA	263-84	-	-	-	-	-	-	-	-	-	207	40000	36560
263-84-ETA-T-preVAP-VAP	VAP	T-preVAP	ETA	263-84	-	-	-	-	-	-	-	-	-	174	40000	36271
290-1-ETA-T0-VAP	VAP	T0	ETA	290-1	203.54	8078.51	8078.51	3639.65	37.85	0	471.05	1681.99	1407.54	202	29277	13365
290-1-ETA-TVAP-VAP	VAP	TVAP	ETA	290-1	-	-	-	-	-	-	-	-	-	241	28572	15198
290-1-ETA-T-preVAP-VAP	VAP	T-preVAP	ETA	290-1	72.51	4222.7	4222.7	9602.22	19.52	0.1	791.68	4257.2	628.19	315	40000	36385
290-12-ETA-T0-VAP	VAP	T0	ETA	290-12	884.256	22484.8	22484.8	11413.5	105.792	294.944	593.68	4326.58	7421.36	185	25612	17219
290-12-ETA-TVAP-VAP	VAP	TVAP	ETA	290-12	371.15	16766.9	16766.9	8681.75	85.41	221.247	571.701	3449.68	9257.69	285	34592	23367
290-12-ETA-T-preVAP-VAP	VAP	T-preVAP	ETA	290-12	4.48	2413.37	2413.37	19844.6	12.72	6.6	186.01	10043.5	782.81	287	40000	36381
290-15-ETA-T0-VAP	VAP	T0	ETA	290-15	322.02	9614.23	9614.23	3308.05	37.73	102.88	2559.53	2465.81	6235.53	269	16829	9797
290-15-ETA-TVAP-VAP	VAP	TVAP	ETA	290-15	379.38	12144.7	12144.7	5997.52	37.81	87.99	835.86	1822.19	3684.67	314	23348	15909
290-15-ETA-T-preVAP-VAP	VAP	T-preVAP	ETA	290-15	-	-	-	-	-	-	-	-	-	196	40000	33115
290-22-ETA-T0-VAP	VAP	T0	ETA	290-22	-	-	-	-	-	-	-	-	-	233	15275	7064
290-22-ETA-TVAP-VAP	VAP	TVAP	ETA	290-22	603.33	12418.9	12418.9	6215.08	46.46	144.17	1546.94	2056.27	3499.71	292	30553	13790
290-22-ETA-T-preVAP-VAP	VAP	T-preVAP	ETA	290-22	95.42	18344	18344	20635.6	10.21	7.45	1349.14	8456.9	1892.11	265	40000	34316
290-31-ETA-T0-VAP	VAP	T0	ETA	290-31	309.332	27985.1	27985.1	9313.2	58.0992	0	482.596	3733.39	6016.19	394	29323	15696
290-31-ETA-TVAP-VAP	VAP	TVAP	ETA	290-31	1364.73	14892.8	14892.8	6298.66	64.07	149.41	820.94	2294.78	5317.67	317	25525	16354
290-31-ETA-T-preVAP-VAP	VAP	T-preVAP	ETA	290-31	36.97	3925.84	3925.84	50131.3	16.66	11.87	360.36	6742.44	346.81	320	40000	37097
290-33-ETA-T0-VAP	VAP	T0	ETA	290-33	291.75	7733.36	7733.36	4858.64	42.4	112.72	946.76	2651.83	4459.68	340	16214	3697
290-33-ETA-TVAP-VAP	VAP	TVAP	ETA	290-33	293.07	5960.51	5960.51	2333.5	32.44	137.05	805.12	2939.82	2921.3	378	5573	3505
290-33-ETA-T-preVAP-VAP	VAP	T-preVAP	ETA	290-33	5.63	658.64	658.64	1353.95	8.15	3.24	178.21	12770.5	63.6	400	40000	3919
290-34-ETA-T0-VAP	VAP	T0	ETA	290-34	-	-	-	-	-	-	-	-	-	270	40000	18568
290-34-ETA-TVAP-VAP	VAP	TVAP	ETA	290-34	-	-	-	-	-	-	-	-	-	293	33949	14320
290-34-ETA-T-preVAP-VAP	VAP	T-preVAP	ETA	290-34	-	-	-	-	-	-	-	-	-	243	40000	10594
290-35-ETA-T0-VAP	VAP	T0	ETA	290-35	50.61	7665.6	7665.6	4000.71	0.32	3.13	6674.32	4810.4	410.1	513	40000	26571
290-35-ETA-TVAP-VAP	VAP	TVAP	ETA	290-35	-	-	-	-	-	-	-	-	-	287	40000	34954
290-35-ETA-T-preVAP-VAP	VAP	T-preVAP	ETA	290-35	-	-	-	-	-	-	-	-	-	300	40000	29160
290-38-ETA-T0-VAP	VAP	T0	ETA	290-38	-	-	-	-	-	-	-	-	-	347	2849	65
290-38-ETA-TVAP-VAP	VAP	TVAP	ETA	290-38	28.27	15634.8	15634.8	15411.3	1.36	0.45	5937.14	5994.94	18099.7	272	40000	4092
290-38-ETA-T-preVAP-VAP	VAP	T-preVAP	ETA	290-38	-	-	-	-	-	-	-	-	-	220	40000	38424
290-54-ETA-T0-VAP	VAP	T0	ETA	290-54	62.22	4078.4	4078.4	2651.48	0.58	11.65	6802.27	3193	472.6	256	40000	36547
290-54-ETA-TVAP-VAP	VAP	TVAP	ETA	290-54	88.46	9779.43	9779.43	10623.7	0.95	0	806.93	2266.49	2088.91	340	40000	4492
290-54-ETA-T-preVAP-VAP	VAP	T-preVAP	ETA	290-54	-	-	-	-	-	-	-	-	-	300	40000	26589
290-55-ETA-T0-VAP	VAP	T0	ETA	290-55	-	-	-	-	-	-	-	-	-	306	40000	36090
290-55-ETA-TVAP-VAP	VAP	TVAP	ETA	290-55	31.6	5335.44	5335.44	10073.9	1.94	4.94	5658.93	2320.43	947.4	291	40000	26403
290-55-ETA-T-preVAP-VAP	VAP	T-preVAP	ETA	290-55	-	-	-	-	-	-	-	-	-	397	40000	27057
290-56-ETA-T0-VAP	VAP	T0	ETA	290-56	12.81	2443.85	2443.85	6271.48	0.02	0	664.42	10148.6	373.08	303	13810	11214
290-56-ETA-TVAP-VAP	VAP	TVAP	ETA	290-56	-	-	-	-	-	-	-	-	-	365	40000	35741
290-56-ETA-T-preVAP-VAP	VAP	T-preVAP	ETA	290-56	-	-	-	-	-	-	-	-	-	336	40000	32884
290-70-ETA-T0-VAP	VAP	T0	ETA	290-70	-	-	-	-	-	-	-	-	-	259	40000	21023
290-70-ETA-TVAP-VAP	VAP	TVAP	ETA	290-70	13.58	18432.2	18432.2	14838.1	13.35	0.46	273.33	8901.35	1880.71	214	40000	27976
290-70-ETA-T-preVAP-VAP	VAP	T-preVAP	ETA	290-70	-	-	-	-	-	-	-	-	-	185	40000	29088
290-74-ETA-T0-VAP	VAP	T0	ETA	290-74	-	-	-	-	-	-	-	-	-	255	40000	2310
290-74-ETA-TVAP-VAP	VAP	TVAP	ETA	290-74	19.39	8880.12	8880.12	32888	2.8	0.07	203.82	4360.62	569.7	303	40000	24709
290-74-ETA-T-preVAP-VAP	VAP	T-preVAP	ETA	290-74	5.92	1877.64	1877.64	5311.58	19.45	3.83	456.45	10886.6	437.6	247	40000	13587
290-76-ETA-T0-VAP	VAP	T0	ETA	290-76	-	-	-	-	-	-	-	-	-	466	40000	4392
290-76-ETA-TVAP-VAP	VAP	TVAP	ETA	290-76	-	-	-	-	-	-	-	-	-	200	40000	9900
290-76-ETA-T-preVAP-VAP	VAP	T-preVAP	ETA	290-76	3.4	1117.82	1117.82	1258.39	9.93	2.42	199.37	1786.47	124.84	268	40000	13436
290-79-ETA-T0-VAP	VAP	T0	ETA	290-79	1.46	2138.24	2138.24	1824.84	0	8.72	1665.33	5649.23	139.1	223	40000	4747
290-79-ETA-TVAP-VAP	VAP	TVAP	ETA	290-79	-	-	-	-	-	-	-	-	-	252	40000	38280
290-79-ETA-T-preVAP-VAP	VAP	T-preVAP	ETA	290-79	6.95	539.56	539.56	440.87	0	16.18	755.84	8952.49	157.34	237	40000	12149
290-82-ETA-T0-VAP	VAP	T0	ETA	290-82	-	-	-	-	-	-	-	-	-	339	40000	32300
290-82-ETA-TVAP-VAP	VAP	TVAP	ETA	290-82	8.56	6561.1	6561.1	18849.6	5.52	13.65	21.75	4339.36	62.12	152	40000	32257
290-82-ETA-T-preVAP-VAP	VAP	T-preVAP	ETA	290-82	5.47	692.21	692.21	1733.6	18.85	8.03	421.11	2351.72	110.3	342	40000	35068
290-83-ETA-T0-VAP	VAP	T0	ETA	290-83	3.81	2843.42	2843.42	1136.52	2.18	14.35	4147.47	632.67	142.17	201	40000	34956
290-83-ETA-TVAP-VAP	VAP	TVAP	ETA	290-83	-	-	-	-	-	-	-	-	-	356	40000	38469
290-83-ETA-T-preVAP-VAP	VAP	T-preVAP	ETA	290-83	-	-	-	-	-	-	-	-	-	264	40000	38177
290-88-ETA-T0-VAP	VAP	T0	ETA	290-88	1.07	283.19	283.19	35.07	0	3.9	656.8	2133.03	731.12	137	40000	34570
290-88-ETA-TVAP-VAP	VAP	TVAP	ETA	290-88	2.95	7567.05	7567.05	9695.26	8.07	1.15	3731.51	11534.3	1016.48	182	448	277
290-88-ETA-T-preVAP-VAP	VAP	T-preVAP	ETA	290-88	-	-	-	-	-	-	-	-	-	158	40000	35811
290-94-ETA-T0-VAP	VAP	T0	ETA	290-94	-	-	-	-	-	-	-	-	-	436	79	53
290-94-ETA-TVAP-VAP	VAP	TVAP	ETA	290-94	-	-	-	-	-	-	-	-	-	240	134	104
290-94-ETA-T-preVAP-VAP	VAP	T-preVAP	ETA	290-94	-	-	-	-	-	-	-	-	-	299	40000	37219
290-95-ETA-T0-VAP	VAP	T0	ETA	290-95	-	-	-	-	-	-	-	-	-	386	79	42
290-95-ETA-TVAP-VAP	VAP	TVAP	ETA	290-95	19.92	13650.5	13650.5	32586.6	2.76	1.07	122.66	15606.4	570.97	239	353	221
290-95-ETA-T-preVAP-VAP	VAP	T-preVAP	ETA	290-95	-	-	-	-	-	-	-	-	-	205	19543	18170
374-45-ETA-T0-VAP	VAP	T0	ETA	374-45	1.2	272.33	272.33	103.07	5.08	4.34	738.03	0	29.59	160	6691	198
374-45-ETA-TVAP-VAP	VAP	TVAP	ETA	374-45	-	-	-	-	-	-	-	-	-	260	40000	37088
374-45-ETA-T-preVAP-VAP	VAP	T-preVAP	ETA	374-45	-	-	-	-	-	-	-	-	-	180	40000	36681
374-53-ETA-T0-VAP	VAP	T0	ETA	374-53	-	-	-	-	-	-	-	-	-	320	40000	36849
374-53-ETA-TVAP-VAP	VAP	TVAP	ETA	374-53	-	-	-	-	-	-	-	-	-	195	23465	22275
374-53-ETA-T-preVAP-VAP	VAP	T-preVAP	ETA	374-53	-	-	-	-	-	-	-	-	-	274	36039	31845
419-1-ETA-T0-VAP	VAP	T0	ETA	419-1	20.01	6188.74	6188.74	6607.77	0.97	6.12	6997.19	1397.11	838.5	184	40000	30478
419-1-ETA-TVAP-VAP	VAP	TVAP	ETA	419-1	9.67	1987.17	1987.17	599.56	0.24	3.01	14028.2	5486.23	402.96	231	40000	19443
419-1-ETA-T-preVAP-VAP	VAP	T-preVAP	ETA	419-1	11.42	8036.29	8036.29	9853.9	18.91	6.06	13963.6	4249.55	1710.06	217	40000	7180
419-11-ETA-T0-VAP	VAP	T0	ETA	419-11	43.28	7134.22	7134.22	5574.6	1.07	10.29	4843.21	888.46	5088.91	172	5420	3115
419-11-ETA-TVAP-VAP	VAP	TVAP	ETA	419-11	36.56	4639.1	4639.1	14124.5	1.5	0	314.76	4713.18	896.67	188	40000	1514
419-11-ETA-T-preVAP-VAP	VAP	T-preVAP	ETA	419-11	14.86	3749.69	3749.69	25210	45.35	1.71	2789.19	1314.9	490.61	235	40000	16886
419-24-ETA-T0-VAP	VAP	T0	ETA	419-24	56.15	5608.47	5608.47	8516.9	0	0	50.04	6438.69	2068.35	244	40000	25159
419-24-ETA-TVAP-VAP	VAP	TVAP	ETA	419-24	30.83	4598.34	4598.34	11322.2	0.17	0	38.98	1655.57	465.66	233	40000	25908
419-24-ETA-T-preVAP-VAP	VAP	T-preVAP	ETA	419-24	5.11	752.73	752.73	4204.5	10.12	4.45	787.2	2897.94	232.2	292	40000	24158
419-25-ETA-T0-VAP	VAP	T0	ETA	419-25	-	-	-	-	-	-	-	-	-	180	40000	17728
419-25-ETA-TVAP-VAP	VAP	TVAP	ETA	419-25	23.43	802.05	802.05	72.27	0	2.67	9584.17	1691.39	164.6	206	29899	2715
419-25-ETA-T-preVAP-VAP	VAP	T-preVAP	ETA	419-25	7.36	117.54	117.54	31.2	0	2.8	492.92	6226.19	149.7	275	28139	3303
419-29-ETA-T0-VAP	VAP	T0	ETA	419-29	32.86	4806.17	4806.17	0	54.34	5.19	2287	2723.89	922.78	226	34012	29965
419-29-ETA-TVAP-VAP	VAP	TVAP	ETA	419-29	314.77	1837.56	1837.56	8874.79	16.97	7.08	2938.13	3164.43	2465.69	246	40000	31748
419-29-ETA-T-preVAP-VAP	VAP	T-preVAP	ETA	419-29	85.59	2621.68	2621.68	2581.61	7.74	23.23	3743.58	2599.34	612.78	192	40000	37127
419-3-ETA-T0-VAP	VAP	T0	ETA	419-3	15.55	6412.28	6412.28	2310.65	1.43	11.97	4806.69	962.8	271.8	141	40000	29392
419-3-ETA-TVAP-VAP	VAP	TVAP	ETA	419-3	25.83	142.07	142.07	43.01	0.11	11.45	1281	4721.49	30.9	188	40000	28068
419-3-ETA-T-preVAP-VAP	VAP	T-preVAP	ETA	419-3	-	-	-	-	-	-	-	-	-	155	40000	5394
419-36-ETA-T0-VAP	VAP	T0	ETA	419-36	11.1	728.79	728.79	4926.55	10.99	0.72	39.37	2494.68	1047.05	482	40000	34920
419-36-ETA-TVAP-VAP	VAP	TVAP	ETA	419-36	11.7	638.19	638.19	1870.93	4.72	4.79	583.83	3564.96	102.43	371	40000	36162
419-36-ETA-T-preVAP-VAP	VAP	T-preVAP	ETA	419-36	-	-	-	-	-	-	-	-	-	182	40000	29773
419-8-ETA-T0-VAP	VAP	T0	ETA	419-8	53.57	966.59	966.59	495.77	0	9.36	1210.11	1753.29	48.03	176	40000	37757
419-8-ETA-TVAP-VAP	VAP	TVAP	ETA	419-8	43.28	1621.89	1621.89	4453.23	0.64	0.41	322.67	5716.73	138.29	244	32680	9347
419-8-ETA-T-preVAP-VAP	VAP	T-preVAP	ETA	419-8	-	-	-	-	-	-	-	-	-	202	40000	9823
420-11-ETA-T0-VAP	VAP	T0	ETA	420-11	-	-	-	-	-	-	-	-	-	315	18207	11966
420-11-ETA-TVAP-VAP	VAP	TVAP	ETA	420-11	260.94	5977.5	5977.5	2805.98	0	155.83	2465.48	1644.13	750.96	305	5606	2230
420-11-ETA-T-preVAP-VAP	VAP	T-preVAP	ETA	420-11	-	-	-	-	-	-	-	-	-	376	40000	21419
420-13-ETA-T0-VAP	VAP	T0	ETA	420-13	-	-	-	-	-	-	-	-	-	389	22263	19604
420-13-ETA-TVAP-VAP	VAP	TVAP	ETA	420-13	25.73	7104.09	7104.09	0	14.24	0.65	71.7	2856.05	1057.84	396	40000	34916
420-13-ETA-T-preVAP-VAP	VAP	T-preVAP	ETA	420-13	14.36	5569.96	5569.96	70535.6	22.1	0.07	72.04	3007.69	838.68	364	40000	36287
420-16-ETA-T0-VAP	VAP	T0	ETA	420-16	7.94	3771.05	3771.05	9306.79	0	0	42.49	795.26	262.89	306	40000	5734
420-16-ETA-TVAP-VAP	VAP	TVAP	ETA	420-16	-	-	-	-	-	-	-	-	-	205	38129	14545
420-16-ETA-T-preVAP-VAP	VAP	T-preVAP	ETA	420-16	7.01	2983.65	2983.65	10335.5	11.04	2.01	47.33	782.1	397.54	172	40000	4854
420-2-ETA-T0-VAP	VAP	T0	ETA	420-2	235.664	8519.91	8519.91	5431.82	41.9313	89.0126	362.591	2222.85	1782.77	174	27158	9945
420-2-ETA-TVAP-VAP	VAP	TVAP	ETA	420-2	525.36	11043.8	11043.8	4328.91	54.61	228.79	3427.16	1592.93	3830.22	99	40000	2191
420-2-ETA-T-preVAP-VAP	VAP	T-preVAP	ETA	420-2	3.87	2807.24	2807.24	5396.63	9.88	2.04	1637.08	1337.4	237.87	216	26813	5411
420-23-ETA-T0-VAP	VAP	T0	ETA	420-23	-	-	-	-	-	-	-	-	-	415	40000	35606
420-23-ETA-TVAP-VAP	VAP	TVAP	ETA	420-23	-	-	-	-	-	-	-	-	-	262	40000	38090
420-23-ETA-T-preVAP-VAP	VAP	T-preVAP	ETA	420-23	-	-	-	-	-	-	-	-	-	292	40000	18607
420-29-ETA-T0-VAP	VAP	T0	ETA	420-29	-	-	-	-	-	-	-	-	-	244	2701	75
420-29-ETA-TVAP-VAP	VAP	TVAP	ETA	420-29	-	-	-	-	-	-	-	-	-	265	40000	20704
420-29-ETA-T-preVAP-VAP	VAP	T-preVAP	ETA	420-29	-	-	-	-	-	-	-	-	-	280	40000	26233
420-3-ETA-T0-VAP	VAP	T0	ETA	420-3	210.17	2697.14	2697.14	794.98	17.25	92.4	2278.75	2964.28	1718.57	278	35089	2211
420-3-ETA-TVAP-VAP	VAP	TVAP	ETA	420-3	181.41	3951.83	3951.83	2895.28	5.62	156.3	2200.75	2448.29	1103.03	217	18430	948
420-3-ETA-T-preVAP-VAP	VAP	T-preVAP	ETA	420-3	-	-	-	-	-	-	-	-	-	226	40000	4557
420-30-ETA-T0-VAP	VAP	T0	ETA	420-30	-	-	-	-	-	-	-	-	-	443	40000	19030
420-30-ETA-TVAP-VAP	VAP	TVAP	ETA	420-30	-	-	-	-	-	-	-	-	-	371	40000	18764
420-30-ETA-T-preVAP-VAP	VAP	T-preVAP	ETA	420-30	-	-	-	-	-	-	-	-	-	363	37970	15997
420-32-ETA-T0-VAP	VAP	T0	ETA	420-32	-	-	-	-	-	-	-	-	-	251	2655	159
420-32-ETA-TVAP-VAP	VAP	TVAP	ETA	420-32	-	-	-	-	-	-	-	-	-	252	40000	27703
420-32-ETA-T-preVAP-VAP	VAP	T-preVAP	ETA	420-32	-	-	-	-	-	-	-	-	-	240	40000	27567
420-37-ETA-T0-VAP	VAP	T0	ETA	420-37	-	-	-	-	-	-	-	-	-	228	27506	25114
420-37-ETA-TVAP-VAP	VAP	TVAP	ETA	420-37	-	-	-	-	-	-	-	-	-	136	30609	16805
420-37-ETA-T-preVAP-VAP	VAP	T-preVAP	ETA	420-37	-	-	-	-	-	-	-	-	-	160	40000	32470
420-4-ETA-T0-VAP	VAP	T0	ETA	420-4	-	-	-	-	-	-	-	-	-	400	40000	1968
420-4-ETA-TVAP-VAP	VAP	TVAP	ETA	420-4	-	-	-	-	-	-	-	-	-	261	34191	22884
420-4-ETA-T-preVAP-VAP	VAP	T-preVAP	ETA	420-4	-	-	-	-	-	-	-	-	-	452	40000	26369
420-42-ETA-T0-VAP	VAP	T0	ETA	420-42	21.93	9061.4	9061.4	0	17.04	0.79	73.89	3193.61	3325.29	214	40000	15815
420-42-ETA-TVAP-VAP	VAP	TVAP	ETA	420-42	-	-	-	-	-	-	-	-	-	178	40000	38054
420-42-ETA-T-preVAP-VAP	VAP	T-preVAP	ETA	420-42	9.98	6077.04	6077.04	25000	8	0.53	29.01	1022.68	1268.49	154	40000	12994
420-45-ETA-T0-VAP	VAP	T0	ETA	420-45	-	-	-	-	-	-	-	-	-	298	40000	26102
420-45-ETA-TVAP-VAP	VAP	TVAP	ETA	420-45	-	-	-	-	-	-	-	-	-	298	40000	22091
420-45-ETA-T-preVAP-VAP	VAP	T-preVAP	ETA	420-45	-	-	-	-	-	-	-	-	-	300	40000	20493
420-46-ETA-T0-VAP	VAP	T0	ETA	420-46	11.75	1340.94	1340.94	0	37.02	0.34	171.68	4528.61	3580.93	250	40000	27532
420-46-ETA-TVAP-VAP	VAP	TVAP	ETA	420-46	-	-	-	-	-	-	-	-	-	85	40000	21425
420-46-ETA-T-preVAP-VAP	VAP	T-preVAP	ETA	420-46	-	-	-	-	-	-	-	-	-	287	40000	34106
420-47-ETA-T0-VAP	VAP	T0	ETA	420-47	-	-	-	-	-	-	-	-	-	378	40000	36506
420-47-ETA-TVAP-VAP	VAP	TVAP	ETA	420-47	10.39	3267.63	3267.63	0	9.22	0.38	59.94	3458.66	928.42	266	40000	30880
420-47-ETA-T-preVAP-VAP	VAP	T-preVAP	ETA	420-47	-	-	-	-	-	-	-	-	-	212	40000	20677
420-60-ETA-T0-VAP	VAP	T0	ETA	420-60	-	-	-	-	-	-	-	-	-	255	40000	21462
420-60-ETA-TVAP-VAP	VAP	TVAP	ETA	420-60	-	-	-	-	-	-	-	-	-	172	40000	28318
420-60-ETA-T-preVAP-VAP	VAP	T-preVAP	ETA	420-60	-	-	-	-	-	-	-	-	-	172	40000	37857
420-9-ETA-T0-VAP	VAP	T0	ETA	420-9	-	-	-	-	-	-	-	-	-	321	15208	2746
420-9-ETA-TVAP-VAP	VAP	TVAP	ETA	420-9	147.01	5987.06	5987.06	3782.92	63.84	231.8	2742.48	1303.51	1728.72	332	8150	2624
420-9-ETA-T-preVAP-VAP	VAP	T-preVAP	ETA	420-9	-	-	-	-	-	-	-	-	-	313	9609	6664
770-15-ETA-T0-VAP	VAP	T0	ETA	770-15	14.12	10856.6	10856.6	4398.1	1.16	17.59	5684.52	1072.28	2196.29	252	40000	38125
770-15-ETA-TVAP-VAP	VAP	TVAP	ETA	770-15	-	-	-	-	-	-	-	-	-	209	18840	17711
770-15-ETA-T-preVAP-VAP	VAP	T-preVAP	ETA	770-15	-	-	-	-	-	-	-	-	-	214	11038	10301
846-15-ETA-T0-VAP	VAP	T0	ETA	846-15	-	-	-	-	-	-	-	-	-	308	40000	35264
846-15-ETA-TVAP-VAP	VAP	TVAP	ETA	846-15	-	-	-	-	-	-	-	-	-	184	40000	3258
846-15-ETA-T-preVAP-VAP	VAP	T-preVAP	ETA	846-15	-	-	-	-	-	-	-	-	-	255	40000	33909
846-17-ETA-T0-VAP	VAP	T0	ETA	846-17	-	-	-	-	-	-	-	-	-	514	7101	984
846-17-ETA-TVAP-VAP	VAP	TVAP	ETA	846-17	17.67	9355.78	9355.78	30842.2	1.85	6.31	58.59	8510.45	490.11	326	40000	32170
846-17-ETA-T-preVAP-VAP	VAP	T-preVAP	ETA	846-17	-	-	-	-	-	-	-	-	-	463	40000	32169
846-19-ETA-T0-VAP	VAP	T0	ETA	846-19	52.09	5943.01	5943.01	9017.87	2.23	5.4	285.09	1323.12	2137.08	300	40000	35126
846-19-ETA-TVAP-VAP	VAP	TVAP	ETA	846-19	30.36	334.42	334.42	108.75	0	7.36	1216.56	965.95	19.13	198	34268	10869
846-19-ETA-T-preVAP-VAP	VAP	T-preVAP	ETA	846-19	-	-	-	-	-	-	-	-	-	330	17550	720
846-23-ETA-T0-VAP	VAP	T0	ETA	846-23	-	-	-	-	-	-	-	-	-	500	40000	33902
846-23-ETA-TVAP-VAP	VAP	TVAP	ETA	846-23	27.67	6221.17	6221.17	13989.1	2.17	0.36	978.53	2785.19	1822.93	380	40000	35596
846-23-ETA-T-preVAP-VAP	VAP	T-preVAP	ETA	846-23	11.01	14508.1	14508.1	22195	10.29	6.47	118.19	8139.3	5582.16	363	40000	9577
846-24-ETA-T0-VAP	VAP	T0	ETA	846-24	-	-	-	-	-	-	-	-	-	342	14200	2545
846-24-ETA-TVAP-VAP	VAP	TVAP	ETA	846-24	108.89	6712.05	6712.05	61302.5	3.49	3.14	851.38	2465.33	530.6	158	40000	33045
846-24-ETA-T-preVAP-VAP	VAP	T-preVAP	ETA	846-24	-	-	-	-	-	-	-	-	-	126	40000	38764
846-25-ETA-T0-VAP	VAP	T0	ETA	846-25	9.97	5411.67	5411.67	25868.1	1.31	0.24	1125.78	14920.7	107.83	342	40000	19732
846-25-ETA-TVAP-VAP	VAP	TVAP	ETA	846-25	-	-	-	-	-	-	-	-	-	240	13374	8693
846-25-ETA-T-preVAP-VAP	VAP	T-preVAP	ETA	846-25	11.57	11648.6	11648.6	14213.1	11.85	20.86	12562.7	3013.71	1525.78	286	22787	13738
846-27-ETA-T0-VAP	VAP	T0	ETA	846-27	-	-	-	-	-	-	-	-	-	260	31264	27179
846-27-ETA-TVAP-VAP	VAP	TVAP	ETA	846-27	-	-	-	-	-	-	-	-	-	264	35945	13123
846-27-ETA-T-preVAP-VAP	VAP	T-preVAP	ETA	846-27	1.34	2122.66	2122.66	2956.45	4.26	1.14	566.56	11323.8	226.35	212	40000	38593
846-28-ETA-T0-VAP	VAP	T0	ETA	846-28	-	-	-	-	-	-	-	-	-	413	40000	35436
846-28-ETA-TVAP-VAP	VAP	TVAP	ETA	846-28	-	-	-	-	-	-	-	-	-	182	20013	3517
846-28-ETA-T-preVAP-VAP	VAP	T-preVAP	ETA	846-28	8.54	549.18	549.18	567.24	0.71	8.34	998.26	12040.8	279.75	180	33203	23145
846-32-ETA-T0-VAP	VAP	T0	ETA	846-32	-	-	-	-	-	-	-	-	-	503	2091	1535
846-32-ETA-TVAP-VAP	VAP	TVAP	ETA	846-32	15.17	4.46	4.46	312.65	0	7.75	3703.1	930.29	58.39	385	25169	3057
846-32-ETA-T-preVAP-VAP	VAP	T-preVAP	ETA	846-32	2.7	82.46	82.46	177.09	0	5.44	528.9	6590.21	39.19	333	20635	1838
846-36-ETA-T0-VAP	VAP	T0	ETA	846-36	-	-	-	-	-	-	-	-	-	556	4741	2062
846-36-ETA-TVAP-VAP	VAP	TVAP	ETA	846-36	73.54	13588.6	13588.6	66596.8	1.34	0.25	18.66	50196.1	238.06	309	23411	17744
846-36-ETA-T-preVAP-VAP	VAP	T-preVAP	ETA	846-36	46.02	19799.2	19799.2	45499.6	2.16	0.34	29.12	14909.3	197.85	470	39598	25970
846-43-ETA-T0-VAP	VAP	T0	ETA	846-43	-	-	-	-	-	-	-	-	-	505	13929	5163
846-43-ETA-TVAP-VAP	VAP	TVAP	ETA	846-43	-	-	-	-	-	-	-	-	-	348	16695	602
846-43-ETA-T-preVAP-VAP	VAP	T-preVAP	ETA	846-43	-	-	-	-	-	-	-	-	-	296	40000	5694
846-45-ETA-T0-VAP	VAP	T0	ETA	846-45	-	-	-	-	-	-	-	-	-	211	12054	2060
846-45-ETA-TVAP-VAP	VAP	TVAP	ETA	846-45	180.66	3753.3	3753.3	9526.06	37	4.86	2963.07	533.21	1396.31	191	21202	2601
846-45-ETA-T-preVAP-VAP	VAP	T-preVAP	ETA	846-45	-	-	-	-	-	-	-	-	-	255	19417	2494
846-50-ETA-T0-VAP	VAP	T0	ETA	846-50	-	-	-	-	-	-	-	-	-	376	40000	39372
846-50-ETA-TVAP-VAP	VAP	TVAP	ETA	846-50	3.23	4227.94	4227.94	18774.3	8.35	0.07	14	1778.8	529.31	364	21267	1559
846-50-ETA-T-preVAP-VAP	VAP	T-preVAP	ETA	846-50	4.64	5422.67	5422.67	18670.3	7.05	0	62.27	8181.18	1036.49	350	8438	1718
846-52-ETA-T0-VAP	VAP	T0	ETA	846-52	18.21	4776.67	4776.67	14746.5	6.62	4.59	1082.08	1978.07	164.97	365	40000	6459
846-52-ETA-TVAP-VAP	VAP	TVAP	ETA	846-52	4.85	2932.97	2932.97	6067.41	1.04	0.11	52.98	2095.56	43.55	307	18622	772
846-52-ETA-T-preVAP-VAP	VAP	T-preVAP	ETA	846-52	22.39	20011.2	20011.2	20099.2	36.77	9.64	159.56	4963.31	1009.92	295	25260	1861
846-55-ETA-T0-VAP	VAP	T0	ETA	846-55	-	-	-	-	-	-	-	-	-	300	22260	1751
846-55-ETA-TVAP-VAP	VAP	TVAP	ETA	846-55	-	-	-	-	-	-	-	-	-	182	18338	4696
846-55-ETA-T-preVAP-VAP	VAP	T-preVAP	ETA	846-55	-	-	-	-	-	-	-	-	-	206	40000	28369
263-104-OSF-T0-no-VAP	no-VAP	T0	OSF	263-104	-	-	-	-	-	-	-	-	-	337	40000	32584
263-104-OSF-TVAP-no-VAP	no-VAP	TVAP	OSF	263-104	-	-	-	-	-	-	-	-	-	408	40000	36672
263-111-OSF-T0-no-VAP	no-VAP	T0	OSF	263-111	-	-	-	-	-	-	-	-	-	436	18508	14999
263-111-OSF-TVAP-no-VAP	no-VAP	TVAP	OSF	263-111	-	-	-	-	-	-	-	-	-	343	40000	35820
263-50-OSF-T0-no-VAP	no-VAP	T0	OSF	263-50	-	-	-	-	-	-	-	-	-	440	40000	35601
263-50-OSF-TVAP-no-VAP	no-VAP	TVAP	OSF	263-50	-	-	-	-	-	-	-	-	-	396	31963	26949
263-52-OSF-T0-no-VAP	no-VAP	T0	OSF	263-52	-	-	-	-	-	-	-	-	-	154	40000	34667
263-52-OSF-TVAP-no-VAP	no-VAP	TVAP	OSF	263-52	-	-	-	-	-	-	-	-	-	368	40000	36457
263-60-OSF-T0-no-VAP	no-VAP	T0	OSF	263-60	-	-	-	-	-	-	-	-	-	428	40000	36327
263-60-OSF-TVAP-no-VAP	no-VAP	TVAP	OSF	263-60	-	-	-	-	-	-	-	-	-	223	27538	24656
263-64-OSF-T0-no-VAP	no-VAP	T0	OSF	263-64	-	-	-	-	-	-	-	-	-	345	23469	21401
263-64-OSF-TVAP-no-VAP	no-VAP	TVAP	OSF	263-64	-	-	-	-	-	-	-	-	-	357	35113	30475
263-67-OSF-T0-no-VAP	no-VAP	T0	OSF	263-67	-	-	-	-	-	-	-	-	-	308	40000	34702
263-67-OSF-TVAP-no-VAP	no-VAP	TVAP	OSF	263-67	-	-	-	-	-	-	-	-	-	262	21207	18991
263-72-OSF-T0-no-VAP	no-VAP	T0	OSF	263-72	-	-	-	-	-	-	-	-	-	283	40000	35515
263-72-OSF-TVAP-no-VAP	no-VAP	TVAP	OSF	263-72	-	-	-	-	-	-	-	-	-	250	11559	4842
263-81-OSF-T0-no-VAP	no-VAP	T0	OSF	263-81	-	-	-	-	-	-	-	-	-	208	10014	7666
263-81-OSF-TVAP-no-VAP	no-VAP	TVAP	OSF	263-81	-	-	-	-	-	-	-	-	-	291	7717	7058
290-11-OSF-T0-no-VAP	no-VAP	T0	OSF	290-11	-	-	-	-	-	-	-	-	-	290	34227	21222
290-11-OSF-TVAP-no-VAP	no-VAP	TVAP	OSF	290-11	-	-	-	-	-	-	-	-	-	242	40000	34389
290-19-OSF-T0-no-VAP	no-VAP	T0	OSF	290-19	-	-	-	-	-	-	-	-	-	322	28732	18419
290-19-OSF-TVAP-no-VAP	no-VAP	TVAP	OSF	290-19	-	-	-	-	-	-	-	-	-	218	38948	21819
290-20-OSF-T0-no-VAP	no-VAP	T0	OSF	290-20	-	-	-	-	-	-	-	-	-	344	40000	34819
290-20-OSF-TVAP-no-VAP	no-VAP	TVAP	OSF	290-20	-	-	-	-	-	-	-	-	-	349	40000	34609
290-23-OSF-T0-no-VAP	no-VAP	T0	OSF	290-23	-	-	-	-	-	-	-	-	-	538	40000	35058
290-23-OSF-TVAP-no-VAP	no-VAP	TVAP	OSF	290-23	-	-	-	-	-	-	-	-	-	280	40000	34388
290-26-OSF-T0-no-VAP	no-VAP	T0	OSF	290-26	-	-	-	-	-	-	-	-	-	299	40000	34089
290-26-OSF-TVAP-no-VAP	no-VAP	TVAP	OSF	290-26	-	-	-	-	-	-	-	-	-	309	40000	31299
290-27-OSF-T0-no-VAP	no-VAP	T0	OSF	290-27	-	-	-	-	-	-	-	-	-	224	40000	32324
290-27-OSF-TVAP-no-VAP	no-VAP	TVAP	OSF	290-27	-	-	-	-	-	-	-	-	-	341	40000	33260
290-37-OSF-T0-no-VAP	no-VAP	T0	OSF	290-37	-	-	-	-	-	-	-	-	-	410	40000	35142
290-37-OSF-TVAP-no-VAP	no-VAP	TVAP	OSF	290-37	-	-	-	-	-	-	-	-	-	166	40000	32594
290-4-OSF-T0-no-VAP	no-VAP	T0	OSF	290-4	-	-	-	-	-	-	-	-	-	244	40000	36447
290-4-OSF-TVAP-no-VAP	no-VAP	TVAP	OSF	290-4	-	-	-	-	-	-	-	-	-	342	40000	31146
290-42-OSF-T0-no-VAP	no-VAP	T0	OSF	290-42	-	-	-	-	-	-	-	-	-	250	40000	26300
290-42-OSF-TVAP-no-VAP	no-VAP	TVAP	OSF	290-42	-	-	-	-	-	-	-	-	-	386	40000	33310
290-47-OSF-T0-no-VAP	no-VAP	T0	OSF	290-47	-	-	-	-	-	-	-	-	-	242	40000	26686
290-47-OSF-TVAP-no-VAP	no-VAP	TVAP	OSF	290-47	-	-	-	-	-	-	-	-	-	354	40000	36191
290-5-OSF-T0-no-VAP	no-VAP	T0	OSF	290-5	-	-	-	-	-	-	-	-	-	540	40000	35558
290-5-OSF-TVAP-no-VAP	no-VAP	TVAP	OSF	290-5	-	-	-	-	-	-	-	-	-	422	40000	35881
290-52-OSF-T0-no-VAP	no-VAP	T0	OSF	290-52	-	-	-	-	-	-	-	-	-	430	40000	35069
290-52-OSF-TVAP-no-VAP	no-VAP	TVAP	OSF	290-52	-	-	-	-	-	-	-	-	-	200	40000	30437
290-53-OSF-T0-no-VAP	no-VAP	T0	OSF	290-53	-	-	-	-	-	-	-	-	-	341	40000	35567
290-53-OSF-TVAP-no-VAP	no-VAP	TVAP	OSF	290-53	-	-	-	-	-	-	-	-	-	252	40000	37052
290-59-OSF-T0-no-VAP	no-VAP	T0	OSF	290-59	-	-	-	-	-	-	-	-	-	557	40000	34331
290-59-OSF-TVAP-no-VAP	no-VAP	TVAP	OSF	290-59	-	-	-	-	-	-	-	-	-	333	40000	36215
290-61-OSF-T0-no-VAP	no-VAP	T0	OSF	290-61	-	-	-	-	-	-	-	-	-	239	40000	35095
290-61-OSF-TVAP-no-VAP	no-VAP	TVAP	OSF	290-61	-	-	-	-	-	-	-	-	-	266	40000	34817
290-62-OSF-T0-no-VAP	no-VAP	T0	OSF	290-62	-	-	-	-	-	-	-	-	-	100	40000	33837
290-62-OSF-TVAP-no-VAP	no-VAP	TVAP	OSF	290-62	-	-	-	-	-	-	-	-	-	288	40000	34495
290-64-OSF-T0-no-VAP	no-VAP	T0	OSF	290-64	-	-	-	-	-	-	-	-	-	357	40000	35462
290-64-OSF-TVAP-no-VAP	no-VAP	TVAP	OSF	290-64	-	-	-	-	-	-	-	-	-	303	40000	35697
290-67-OSF-T0-no-VAP	no-VAP	T0	OSF	290-67	-	-	-	-	-	-	-	-	-	394	40000	33692
290-67-OSF-TVAP-no-VAP	no-VAP	TVAP	OSF	290-67	-	-	-	-	-	-	-	-	-	318	40000	35239
290-75-OSF-T0-no-VAP	no-VAP	T0	OSF	290-75	-	-	-	-	-	-	-	-	-	204	40000	30284
290-75-OSF-TVAP-no-VAP	no-VAP	TVAP	OSF	290-75	-	-	-	-	-	-	-	-	-	210	40000	36483
290-77-OSF-T0-no-VAP	no-VAP	T0	OSF	290-77	-	-	-	-	-	-	-	-	-	243	40000	33943
290-77-OSF-TVAP-no-VAP	no-VAP	TVAP	OSF	290-77	-	-	-	-	-	-	-	-	-	268	40000	36391
290-85-OSF-T0-no-VAP	no-VAP	T0	OSF	290-85	-	-	-	-	-	-	-	-	-	304	40000	33371
290-85-OSF-TVAP-no-VAP	no-VAP	TVAP	OSF	290-85	-	-	-	-	-	-	-	-	-	254	40000	35204
374-43-OSF-T0-no-VAP	no-VAP	T0	OSF	374-43	-	-	-	-	-	-	-	-	-	230	2960	514
374-43-OSF-TVAP-no-VAP	no-VAP	TVAP	OSF	374-43	-	-	-	-	-	-	-	-	-	250	39187	35495
374-55-OSF-T0-no-VAP	no-VAP	T0	OSF	374-55	-	-	-	-	-	-	-	-	-	416	30988	18709
374-55-OSF-TVAP-no-VAP	no-VAP	TVAP	OSF	374-55	-	-	-	-	-	-	-	-	-	448	40000	37406
419-13-OSF-T0-no-VAP	no-VAP	T0	OSF	419-13	-	-	-	-	-	-	-	-	-	429	40000	35627
419-13-OSF-TVAP-no-VAP	no-VAP	TVAP	OSF	419-13	-	-	-	-	-	-	-	-	-	382	40000	37094
419-14-OSF-T0-no-VAP	no-VAP	T0	OSF	419-14	-	-	-	-	-	-	-	-	-	281	40000	35424
419-14-OSF-TVAP-no-VAP	no-VAP	TVAP	OSF	419-14	-	-	-	-	-	-	-	-	-	237	40000	35185
419-2-OSF-T0-no-VAP	no-VAP	T0	OSF	419-2	-	-	-	-	-	-	-	-	-	220	40000	34393
419-2-OSF-TVAP-no-VAP	no-VAP	TVAP	OSF	419-2	-	-	-	-	-	-	-	-	-	467	40000	35500
419-21-OSF-T0-no-VAP	no-VAP	T0	OSF	419-21	-	-	-	-	-	-	-	-	-	411	40000	32915
419-21-OSF-TVAP-no-VAP	no-VAP	TVAP	OSF	419-21	-	-	-	-	-	-	-	-	-	343	40000	32314
419-22-OSF-T0-no-VAP	no-VAP	T0	OSF	419-22	-	-	-	-	-	-	-	-	-	327	40000	35552
419-22-OSF-TVAP-no-VAP	no-VAP	TVAP	OSF	419-22	-	-	-	-	-	-	-	-	-	280	40000	26435
419-34-OSF-T0-no-VAP	no-VAP	T0	OSF	419-34	-	-	-	-	-	-	-	-	-	285	40000	33149
419-34-OSF-TVAP-no-VAP	no-VAP	TVAP	OSF	419-34	-	-	-	-	-	-	-	-	-	448	40000	21454
419-37-OSF-T0-no-VAP	no-VAP	T0	OSF	419-37	-	-	-	-	-	-	-	-	-	588	40000	36884
419-37-OSF-TVAP-no-VAP	no-VAP	TVAP	OSF	419-37	-	-	-	-	-	-	-	-	-	358	40000	34868
419-38-OSF-T0-no-VAP	no-VAP	T0	OSF	419-38	-	-	-	-	-	-	-	-	-	230	40000	32917
419-38-OSF-TVAP-no-VAP	no-VAP	TVAP	OSF	419-38	-	-	-	-	-	-	-	-	-	302	40000	30459
420-10-OSF-T0-no-VAP	no-VAP	T0	OSF	420-10	-	-	-	-	-	-	-	-	-	151	40000	38060
420-10-OSF-TVAP-no-VAP	no-VAP	TVAP	OSF	420-10	-	-	-	-	-	-	-	-	-	273	40000	38153
420-12-OSF-T0-no-VAP	no-VAP	T0	OSF	420-12	-	-	-	-	-	-	-	-	-	238	40000	34908
420-12-OSF-TVAP-no-VAP	no-VAP	TVAP	OSF	420-12	-	-	-	-	-	-	-	-	-	270	40000	37004
420-15-OSF-T0-no-VAP	no-VAP	T0	OSF	420-15	-	-	-	-	-	-	-	-	-	380	40000	34917
420-15-OSF-TVAP-no-VAP	no-VAP	TVAP	OSF	420-15	-	-	-	-	-	-	-	-	-	323	40000	16353
420-20-OSF-T0-no-VAP	no-VAP	T0	OSF	420-20	-	-	-	-	-	-	-	-	-	206	40000	32660
420-20-OSF-TVAP-no-VAP	no-VAP	TVAP	OSF	420-20	-	-	-	-	-	-	-	-	-	212	34347	20256
420-21-OSF-T0-no-VAP	no-VAP	T0	OSF	420-21	-	-	-	-	-	-	-	-	-	280	40000	36562
420-21-OSF-TVAP-no-VAP	no-VAP	TVAP	OSF	420-21	-	-	-	-	-	-	-	-	-	228	40000	37584
420-22-OSF-T0-no-VAP	no-VAP	T0	OSF	420-22	-	-	-	-	-	-	-	-	-	173	40000	27971
420-22-OSF-TVAP-no-VAP	no-VAP	TVAP	OSF	420-22	-	-	-	-	-	-	-	-	-	118	40000	31040
420-25-OSF-T0-no-VAP	no-VAP	T0	OSF	420-25	-	-	-	-	-	-	-	-	-	263	40000	34256
420-25-OSF-TVAP-no-VAP	no-VAP	TVAP	OSF	420-25	-	-	-	-	-	-	-	-	-	232	40000	35816
420-31-OSF-T0-no-VAP	no-VAP	T0	OSF	420-31	-	-	-	-	-	-	-	-	-	176	40000	20957
420-31-OSF-TVAP-no-VAP	no-VAP	TVAP	OSF	420-31	-	-	-	-	-	-	-	-	-	172	40000	14656
420-38-OSF-T0-no-VAP	no-VAP	T0	OSF	420-38	-	-	-	-	-	-	-	-	-	292	40000	33606
420-38-OSF-TVAP-no-VAP	no-VAP	TVAP	OSF	420-38	-	-	-	-	-	-	-	-	-	214	40000	24111
420-40-OSF-T0-no-VAP	no-VAP	T0	OSF	420-40	-	-	-	-	-	-	-	-	-	221	40000	31333
420-40-OSF-TVAP-no-VAP	no-VAP	TVAP	OSF	420-40	-	-	-	-	-	-	-	-	-	246	40000	36071
420-43-OSF-T0-no-VAP	no-VAP	T0	OSF	420-43	-	-	-	-	-	-	-	-	-	390	40000	34049
420-43-OSF-TVAP-no-VAP	no-VAP	TVAP	OSF	420-43	-	-	-	-	-	-	-	-	-	226	40000	33561
420-48-OSF-T0-no-VAP	no-VAP	T0	OSF	420-48	-	-	-	-	-	-	-	-	-	392	40000	16277
420-48-OSF-TVAP-no-VAP	no-VAP	TVAP	OSF	420-48	-	-	-	-	-	-	-	-	-	246	40000	27704
420-51-OSF-T0-no-VAP	no-VAP	T0	OSF	420-51	-	-	-	-	-	-	-	-	-	390	40000	33851
420-51-OSF-TVAP-no-VAP	no-VAP	TVAP	OSF	420-51	-	-	-	-	-	-	-	-	-	377	40000	35690
420-54-OSF-T0-no-VAP	no-VAP	T0	OSF	420-54	-	-	-	-	-	-	-	-	-	302	40000	35525
420-54-OSF-TVAP-no-VAP	no-VAP	TVAP	OSF	420-54	-	-	-	-	-	-	-	-	-	233	40000	38531
420-64-OSF-T0-no-VAP	no-VAP	T0	OSF	420-64	-	-	-	-	-	-	-	-	-	210	40000	34583
420-64-OSF-TVAP-no-VAP	no-VAP	TVAP	OSF	420-64	-	-	-	-	-	-	-	-	-	158	40000	35343
420-66-OSF-T0-no-VAP	no-VAP	T0	OSF	420-66	-	-	-	-	-	-	-	-	-	428	40000	29036
420-66-OSF-TVAP-no-VAP	no-VAP	TVAP	OSF	420-66	-	-	-	-	-	-	-	-	-	328	40000	19413
420-68-OSF-T0-no-VAP	no-VAP	T0	OSF	420-68	-	-	-	-	-	-	-	-	-	452	40000	35847
420-68-OSF-TVAP-no-VAP	no-VAP	TVAP	OSF	420-68	-	-	-	-	-	-	-	-	-	380	40000	35207
770-24-OSF-T0-no-VAP	no-VAP	T0	OSF	770-24	-	-	-	-	-	-	-	-	-	247	40000	33354
770-24-OSF-TVAP-no-VAP	no-VAP	TVAP	OSF	770-24	-	-	-	-	-	-	-	-	-	300	40000	35876
846-12-OSF-T0-no-VAP	no-VAP	T0	OSF	846-12	-	-	-	-	-	-	-	-	-	280	40000	34067
846-12-OSF-TVAP-no-VAP	no-VAP	TVAP	OSF	846-12	-	-	-	-	-	-	-	-	-	270	40000	34531
846-16-OSF-T0-no-VAP	no-VAP	T0	OSF	846-16	-	-	-	-	-	-	-	-	-	382	40000	34796
846-16-OSF-TVAP-no-VAP	no-VAP	TVAP	OSF	846-16	-	-	-	-	-	-	-	-	-	354	40000	31877
846-22-OSF-T0-no-VAP	no-VAP	T0	OSF	846-22	-	-	-	-	-	-	-	-	-	280	40000	35576
846-22-OSF-TVAP-no-VAP	no-VAP	TVAP	OSF	846-22	-	-	-	-	-	-	-	-	-	246	40000	37662
846-26-OSF-T0-no-VAP	no-VAP	T0	OSF	846-26	-	-	-	-	-	-	-	-	-	330	40000	34399
846-26-OSF-TVAP-no-VAP	no-VAP	TVAP	OSF	846-26	-	-	-	-	-	-	-	-	-	365	40000	27304
846-30-OSF-T0-no-VAP	no-VAP	T0	OSF	846-30	-	-	-	-	-	-	-	-	-	377	40000	34884
846-30-OSF-TVAP-no-VAP	no-VAP	TVAP	OSF	846-30	-	-	-	-	-	-	-	-	-	372	40000	32426
846-33-OSF-T0-no-VAP	no-VAP	T0	OSF	846-33	-	-	-	-	-	-	-	-	-	200	40000	35519
846-33-OSF-TVAP-no-VAP	no-VAP	TVAP	OSF	846-33	-	-	-	-	-	-	-	-	-	288	40000	35320
846-34-OSF-T0-no-VAP	no-VAP	T0	OSF	846-34	-	-	-	-	-	-	-	-	-	443	24536	7733
846-34-OSF-TVAP-no-VAP	no-VAP	TVAP	OSF	846-34	-	-	-	-	-	-	-	-	-	300	40000	35126
846-35-OSF-T0-no-VAP	no-VAP	T0	OSF	846-35	-	-	-	-	-	-	-	-	-	367	40000	35481
846-35-OSF-TVAP-no-VAP	no-VAP	TVAP	OSF	846-35	-	-	-	-	-	-	-	-	-	365	21135	6988
846-38-OSF-T0-no-VAP	no-VAP	T0	OSF	846-38	-	-	-	-	-	-	-	-	-	291	40000	34596
846-38-OSF-TVAP-no-VAP	no-VAP	TVAP	OSF	846-38	-	-	-	-	-	-	-	-	-	249	40000	31695
846-41-OSF-T0-no-VAP	no-VAP	T0	OSF	846-41	-	-	-	-	-	-	-	-	-	240	40000	35790
846-41-OSF-TVAP-no-VAP	no-VAP	TVAP	OSF	846-41	-	-	-	-	-	-	-	-	-	234	40000	36171
846-47-OSF-T0-no-VAP	no-VAP	T0	OSF	846-47	-	-	-	-	-	-	-	-	-	210	40000	34309
846-47-OSF-TVAP-no-VAP	no-VAP	TVAP	OSF	846-47	-	-	-	-	-	-	-	-	-	157	40000	35553
846-56-OSF-T0-no-VAP	no-VAP	T0	OSF	846-56	-	-	-	-	-	-	-	-	-	352	40000	36755
846-56-OSF-TVAP-no-VAP	no-VAP	TVAP	OSF	846-56	-	-	-	-	-	-	-	-	-	295	40000	35495
846-57-OSF-T0-no-VAP	no-VAP	T0	OSF	846-57	-	-	-	-	-	-	-	-	-	463	40000	35722
846-57-OSF-TVAP-no-VAP	no-VAP	TVAP	OSF	846-57	-	-	-	-	-	-	-	-	-	391	40000	33747
846-6-OSF-T0-no-VAP	no-VAP	T0	OSF	846-6	-	-	-	-	-	-	-	-	-	332	40000	35179
846-6-OSF-TVAP-no-VAP	no-VAP	TVAP	OSF	846-6	-	-	-	-	-	-	-	-	-	347	40000	30877
846-7-OSF-T0-no-VAP	no-VAP	T0	OSF	846-7	-	-	-	-	-	-	-	-	-	425	40000	35852
846-7-OSF-TVAP-no-VAP	no-VAP	TVAP	OSF	846-7	-	-	-	-	-	-	-	-	-	410	40000	36295
263-100-OSF-T0-VAP	VAP	T0	OSF	263-100	-	-	-	-	-	-	-	-	-	235	24518	20185
263-100-OSF-TVAP-VAP	VAP	TVAP	OSF	263-100	-	-	-	-	-	-	-	-	-	96	24304	20337
263-100-OSF-T-preVAP-VAP	VAP	T-preVAP	OSF	263-100	-	-	-	-	-	-	-	-	-	265	40000	35616
263-117-OSF-T0-VAP	VAP	T0	OSF	263-117	-	-	-	-	-	-	-	-	-	123	151	144
263-117-OSF-TVAP-VAP	VAP	TVAP	OSF	263-117	-	-	-	-	-	-	-	-	-	148	19183	16117
263-117-OSF-T-preVAP-VAP	VAP	T-preVAP	OSF	263-117	-	-	-	-	-	-	-	-	-	290	40000	36790
263-19-OSF-T0-VAP	VAP	T0	OSF	263-19	-	-	-	-	-	-	-	-	-	211	30343	25772
263-19-OSF-TVAP-VAP	VAP	TVAP	OSF	263-19	-	-	-	-	-	-	-	-	-	146	40000	37997
263-19-OSF-T-preVAP-VAP	VAP	T-preVAP	OSF	263-19	-	-	-	-	-	-	-	-	-	251	12414	11203
263-22-OSF-T0-VAP	VAP	T0	OSF	263-22	-	-	-	-	-	-	-	-	-	493	40000	35618
263-22-OSF-TVAP-VAP	VAP	TVAP	OSF	263-22	-	-	-	-	-	-	-	-	-	280	40000	34512
263-22-OSF-T-preVAP-VAP	VAP	T-preVAP	OSF	263-22	-	-	-	-	-	-	-	-	-	520	36261	31270
263-23-OSF-T0-VAP	VAP	T0	OSF	263-23	-	-	-	-	-	-	-	-	-	324	40000	36460
263-23-OSF-TVAP-VAP	VAP	TVAP	OSF	263-23	-	-	-	-	-	-	-	-	-	272	40000	36298
263-23-OSF-T-preVAP-VAP	VAP	T-preVAP	OSF	263-23	-	-	-	-	-	-	-	-	-	340	30215	27160
263-27-OSF-T0-VAP	VAP	T0	OSF	263-27	-	-	-	-	-	-	-	-	-	214	7561	6709
263-27-OSF-TVAP-VAP	VAP	TVAP	OSF	263-27	-	-	-	-	-	-	-	-	-	250	6205	5527
263-27-OSF-T-preVAP-VAP	VAP	T-preVAP	OSF	263-27	-	-	-	-	-	-	-	-	-	275	40000	35772
263-30-OSF-T0-VAP	VAP	T0	OSF	263-30	-	-	-	-	-	-	-	-	-	776	40000	35504
263-30-OSF-TVAP-VAP	VAP	TVAP	OSF	263-30	-	-	-	-	-	-	-	-	-	285	34550	29789
263-30-OSF-T-preVAP-VAP	VAP	T-preVAP	OSF	263-30	-	-	-	-	-	-	-	-	-	377	40000	36724
263-55-OSF-T0-VAP	VAP	T0	OSF	263-55	-	-	-	-	-	-	-	-	-	87	36472	31688
263-55-OSF-TVAP-VAP	VAP	TVAP	OSF	263-55	-	-	-	-	-	-	-	-	-	260	40000	35911
263-55-OSF-T-preVAP-VAP	VAP	T-preVAP	OSF	263-55	-	-	-	-	-	-	-	-	-	109	35763	31533
263-84-OSF-T0-VAP	VAP	T0	OSF	263-84	-	-	-	-	-	-	-	-	-	356	40000	36158
263-84-OSF-TVAP-VAP	VAP	TVAP	OSF	263-84	-	-	-	-	-	-	-	-	-	207	40000	34727
263-84-OSF-T-preVAP-VAP	VAP	T-preVAP	OSF	263-84	-	-	-	-	-	-	-	-	-	174	40000	35232
290-1-OSF-T0-VAP	VAP	T0	OSF	290-1	-	-	-	-	-	-	-	-	-	202	35660	23582
290-1-OSF-TVAP-VAP	VAP	TVAP	OSF	290-1	-	-	-	-	-	-	-	-	-	241	31468	20493
290-1-OSF-T-preVAP-VAP	VAP	T-preVAP	OSF	290-1	-	-	-	-	-	-	-	-	-	315	40000	35797
290-12-OSF-T0-VAP	VAP	T0	OSF	290-12	-	-	-	-	-	-	-	-	-	185	21661	14170
290-12-OSF-TVAP-VAP	VAP	TVAP	OSF	290-12	-	-	-	-	-	-	-	-	-	285	25631	16275
290-12-OSF-T-preVAP-VAP	VAP	T-preVAP	OSF	290-12	-	-	-	-	-	-	-	-	-	287	40000	34857
290-15-OSF-T0-VAP	VAP	T0	OSF	290-15	-	-	-	-	-	-	-	-	-	269	33716	22414
290-15-OSF-TVAP-VAP	VAP	TVAP	OSF	290-15	-	-	-	-	-	-	-	-	-	314	37014	24197
290-15-OSF-T-preVAP-VAP	VAP	T-preVAP	OSF	290-15	-	-	-	-	-	-	-	-	-	196	40000	33497
290-22-OSF-T0-VAP	VAP	T0	OSF	290-22	-	-	-	-	-	-	-	-	-	233	34361	20978
290-22-OSF-TVAP-VAP	VAP	TVAP	OSF	290-22	-	-	-	-	-	-	-	-	-	292	33527	19519
290-22-OSF-T-preVAP-VAP	VAP	T-preVAP	OSF	290-22	-	-	-	-	-	-	-	-	-	265	40000	35458
290-31-OSF-T0-VAP	VAP	T0	OSF	290-31	-	-	-	-	-	-	-	-	-	394	25912	16982
290-31-OSF-TVAP-VAP	VAP	TVAP	OSF	290-31	-	-	-	-	-	-	-	-	-	317	35848	23191
290-31-OSF-T-preVAP-VAP	VAP	T-preVAP	OSF	290-31	-	-	-	-	-	-	-	-	-	320	40000	35599
290-33-OSF-T0-VAP	VAP	T0	OSF	290-33	-	-	-	-	-	-	-	-	-	340	34444	22550
290-33-OSF-TVAP-VAP	VAP	TVAP	OSF	290-33	-	-	-	-	-	-	-	-	-	378	24603	15617
290-33-OSF-T-preVAP-VAP	VAP	T-preVAP	OSF	290-33	-	-	-	-	-	-	-	-	-	400	40000	34975
290-34-OSF-T0-VAP	VAP	T0	OSF	290-34	-	-	-	-	-	-	-	-	-	270	40000	30159
290-34-OSF-TVAP-VAP	VAP	TVAP	OSF	290-34	-	-	-	-	-	-	-	-	-	293	40000	29417
290-34-OSF-T-preVAP-VAP	VAP	T-preVAP	OSF	290-34	-	-	-	-	-	-	-	-	-	243	40000	16728
290-35-OSF-T0-VAP	VAP	T0	OSF	290-35	-	-	-	-	-	-	-	-	-	513	40000	30592
290-35-OSF-TVAP-VAP	VAP	TVAP	OSF	290-35	-	-	-	-	-	-	-	-	-	287	40000	34908
290-35-OSF-T-preVAP-VAP	VAP	T-preVAP	OSF	290-35	-	-	-	-	-	-	-	-	-	300	40000	33797
290-38-OSF-T0-VAP	VAP	T0	OSF	290-38	-	-	-	-	-	-	-	-	-	347	40000	34552
290-38-OSF-TVAP-VAP	VAP	TVAP	OSF	290-38	-	-	-	-	-	-	-	-	-	272	40000	11999
290-38-OSF-T-preVAP-VAP	VAP	T-preVAP	OSF	290-38	-	-	-	-	-	-	-	-	-	220	40000	23659
290-54-OSF-T0-VAP	VAP	T0	OSF	290-54	-	-	-	-	-	-	-	-	-	256	40000	33636
290-54-OSF-TVAP-VAP	VAP	TVAP	OSF	290-54	-	-	-	-	-	-	-	-	-	340	40000	30947
290-54-OSF-T-preVAP-VAP	VAP	T-preVAP	OSF	290-54	-	-	-	-	-	-	-	-	-	300	40000	32997
290-55-OSF-T0-VAP	VAP	T0	OSF	290-55	-	-	-	-	-	-	-	-	-	306	40000	33346
290-55-OSF-TVAP-VAP	VAP	TVAP	OSF	290-55	-	-	-	-	-	-	-	-	-	291	40000	35524
290-55-OSF-T-preVAP-VAP	VAP	T-preVAP	OSF	290-55	-	-	-	-	-	-	-	-	-	397	40000	33211
290-56-OSF-T0-VAP	VAP	T0	OSF	290-56	-	-	-	-	-	-	-	-	-	303	40000	36301
290-56-OSF-TVAP-VAP	VAP	TVAP	OSF	290-56	-	-	-	-	-	-	-	-	-	365	40000	28949
290-56-OSF-T-preVAP-VAP	VAP	T-preVAP	OSF	290-56	-	-	-	-	-	-	-	-	-	336	40000	35801
290-70-OSF-T0-VAP	VAP	T0	OSF	290-70	-	-	-	-	-	-	-	-	-	259	40000	33679
290-70-OSF-TVAP-VAP	VAP	TVAP	OSF	290-70	-	-	-	-	-	-	-	-	-	214	40000	30074
290-70-OSF-T-preVAP-VAP	VAP	T-preVAP	OSF	290-70	-	-	-	-	-	-	-	-	-	185	40000	30385
290-74-OSF-T0-VAP	VAP	T0	OSF	290-74	-	-	-	-	-	-	-	-	-	255	40000	25166
290-74-OSF-TVAP-VAP	VAP	TVAP	OSF	290-74	-	-	-	-	-	-	-	-	-	303	40000	34473
290-74-OSF-T-preVAP-VAP	VAP	T-preVAP	OSF	290-74	-	-	-	-	-	-	-	-	-	247	40000	34324
290-76-OSF-T0-VAP	VAP	T0	OSF	290-76	-	-	-	-	-	-	-	-	-	466	40000	33965
290-76-OSF-TVAP-VAP	VAP	TVAP	OSF	290-76	-	-	-	-	-	-	-	-	-	200	40000	33471
290-76-OSF-T-preVAP-VAP	VAP	T-preVAP	OSF	290-76	-	-	-	-	-	-	-	-	-	268	40000	33659
290-79-OSF-T0-VAP	VAP	T0	OSF	290-79	-	-	-	-	-	-	-	-	-	223	40000	33603
290-79-OSF-TVAP-VAP	VAP	TVAP	OSF	290-79	-	-	-	-	-	-	-	-	-	252	40000	31422
290-79-OSF-T-preVAP-VAP	VAP	T-preVAP	OSF	290-79	-	-	-	-	-	-	-	-	-	237	40000	33028
290-82-OSF-T0-VAP	VAP	T0	OSF	290-82	-	-	-	-	-	-	-	-	-	339	40000	34781
290-82-OSF-TVAP-VAP	VAP	TVAP	OSF	290-82	-	-	-	-	-	-	-	-	-	152	40000	34256
290-82-OSF-T-preVAP-VAP	VAP	T-preVAP	OSF	290-82	-	-	-	-	-	-	-	-	-	342	40000	34777
290-83-OSF-T0-VAP	VAP	T0	OSF	290-83	-	-	-	-	-	-	-	-	-	201	40000	33553
290-83-OSF-TVAP-VAP	VAP	TVAP	OSF	290-83	-	-	-	-	-	-	-	-	-	356	40000	29508
290-83-OSF-T-preVAP-VAP	VAP	T-preVAP	OSF	290-83	-	-	-	-	-	-	-	-	-	264	40000	28221
290-88-OSF-T0-VAP	VAP	T0	OSF	290-88	-	-	-	-	-	-	-	-	-	137	40000	35833
290-88-OSF-TVAP-VAP	VAP	TVAP	OSF	290-88	-	-	-	-	-	-	-	-	-	182	40000	30794
290-88-OSF-T-preVAP-VAP	VAP	T-preVAP	OSF	290-88	-	-	-	-	-	-	-	-	-	158	40000	33435
290-94-OSF-T0-VAP	VAP	T0	OSF	290-94	-	-	-	-	-	-	-	-	-	436	40000	35275
290-94-OSF-TVAP-VAP	VAP	TVAP	OSF	290-94	-	-	-	-	-	-	-	-	-	240	40000	34406
290-94-OSF-T-preVAP-VAP	VAP	T-preVAP	OSF	290-94	-	-	-	-	-	-	-	-	-	299	40000	33866
290-95-OSF-T0-VAP	VAP	T0	OSF	290-95	-	-	-	-	-	-	-	-	-	386	40000	33334
290-95-OSF-TVAP-VAP	VAP	TVAP	OSF	290-95	-	-	-	-	-	-	-	-	-	239	40000	34313
290-95-OSF-T-preVAP-VAP	VAP	T-preVAP	OSF	290-95	-	-	-	-	-	-	-	-	-	205	40000	33837
374-45-OSF-T0-VAP	VAP	T0	OSF	374-45	-	-	-	-	-	-	-	-	-	160	38184	32013
374-45-OSF-TVAP-VAP	VAP	TVAP	OSF	374-45	-	-	-	-	-	-	-	-	-	260	40000	31285
374-45-OSF-T-preVAP-VAP	VAP	T-preVAP	OSF	374-45	-	-	-	-	-	-	-	-	-	180	38634	32767
374-53-OSF-T0-VAP	VAP	T0	OSF	374-53	-	-	-	-	-	-	-	-	-	320	39914	35098
374-53-OSF-TVAP-VAP	VAP	TVAP	OSF	374-53	-	-	-	-	-	-	-	-	-	195	31591	27788
374-53-OSF-T-preVAP-VAP	VAP	T-preVAP	OSF	374-53	-	-	-	-	-	-	-	-	-	274	32840	29219
419-1-OSF-T0-VAP	VAP	T0	OSF	419-1	-	-	-	-	-	-	-	-	-	184	40000	37243
419-1-OSF-TVAP-VAP	VAP	TVAP	OSF	419-1	-	-	-	-	-	-	-	-	-	231	40000	37559
419-1-OSF-T-preVAP-VAP	VAP	T-preVAP	OSF	419-1	-	-	-	-	-	-	-	-	-	217	40000	18766
419-11-OSF-T0-VAP	VAP	T0	OSF	419-11	-	-	-	-	-	-	-	-	-	172	40000	34118
419-11-OSF-TVAP-VAP	VAP	TVAP	OSF	419-11	-	-	-	-	-	-	-	-	-	188	40000	35089
419-11-OSF-T-preVAP-VAP	VAP	T-preVAP	OSF	419-11	-	-	-	-	-	-	-	-	-	235	40000	32938
419-24-OSF-T0-VAP	VAP	T0	OSF	419-24	-	-	-	-	-	-	-	-	-	244	40000	36689
419-24-OSF-TVAP-VAP	VAP	TVAP	OSF	419-24	-	-	-	-	-	-	-	-	-	233	40000	27623
419-24-OSF-T-preVAP-VAP	VAP	T-preVAP	OSF	419-24	-	-	-	-	-	-	-	-	-	292	40000	3494
419-25-OSF-T0-VAP	VAP	T0	OSF	419-25	-	-	-	-	-	-	-	-	-	180	40000	34918
419-25-OSF-TVAP-VAP	VAP	TVAP	OSF	419-25	-	-	-	-	-	-	-	-	-	206	29727	28161
419-25-OSF-T-preVAP-VAP	VAP	T-preVAP	OSF	419-25	-	-	-	-	-	-	-	-	-	275	34292	7486
419-29-OSF-T0-VAP	VAP	T0	OSF	419-29	-	-	-	-	-	-	-	-	-	226	40000	35402
419-29-OSF-TVAP-VAP	VAP	TVAP	OSF	419-29	-	-	-	-	-	-	-	-	-	246	40000	34150
419-29-OSF-T-preVAP-VAP	VAP	T-preVAP	OSF	419-29	-	-	-	-	-	-	-	-	-	192	40000	36668
419-3-OSF-T0-VAP	VAP	T0	OSF	419-3	-	-	-	-	-	-	-	-	-	141	40000	24055
419-3-OSF-TVAP-VAP	VAP	TVAP	OSF	419-3	-	-	-	-	-	-	-	-	-	188	40000	37610
419-3-OSF-T-preVAP-VAP	VAP	T-preVAP	OSF	419-3	-	-	-	-	-	-	-	-	-	155	40000	35736
419-36-OSF-T0-VAP	VAP	T0	OSF	419-36	-	-	-	-	-	-	-	-	-	482	40000	33998
419-36-OSF-TVAP-VAP	VAP	TVAP	OSF	419-36	-	-	-	-	-	-	-	-	-	371	40000	36046
419-36-OSF-T-preVAP-VAP	VAP	T-preVAP	OSF	419-36	-	-	-	-	-	-	-	-	-	182	40000	37503
419-8-OSF-T0-VAP	VAP	T0	OSF	419-8	-	-	-	-	-	-	-	-	-	176	40000	34304
419-8-OSF-TVAP-VAP	VAP	TVAP	OSF	419-8	-	-	-	-	-	-	-	-	-	244	40000	35702
419-8-OSF-T-preVAP-VAP	VAP	T-preVAP	OSF	419-8	-	-	-	-	-	-	-	-	-	202	40000	35007
420-11-OSF-T0-VAP	VAP	T0	OSF	420-11	-	-	-	-	-	-	-	-	-	315	40000	25156
420-11-OSF-TVAP-VAP	VAP	TVAP	OSF	420-11	-	-	-	-	-	-	-	-	-	305	27724	16133
420-11-OSF-T-preVAP-VAP	VAP	T-preVAP	OSF	420-11	-	-	-	-	-	-	-	-	-	376	40000	34846
420-13-OSF-T0-VAP	VAP	T0	OSF	420-13	-	-	-	-	-	-	-	-	-	389	40000	36216
420-13-OSF-TVAP-VAP	VAP	TVAP	OSF	420-13	-	-	-	-	-	-	-	-	-	396	40000	33807
420-13-OSF-T-preVAP-VAP	VAP	T-preVAP	OSF	420-13	-	-	-	-	-	-	-	-	-	364	40000	35346
420-16-OSF-T0-VAP	VAP	T0	OSF	420-16	-	-	-	-	-	-	-	-	-	306	40000	9351
420-16-OSF-TVAP-VAP	VAP	TVAP	OSF	420-16	-	-	-	-	-	-	-	-	-	205	40000	29311
420-16-OSF-T-preVAP-VAP	VAP	T-preVAP	OSF	420-16	-	-	-	-	-	-	-	-	-	172	40000	25755
420-2-OSF-T0-VAP	VAP	T0	OSF	420-2	-	-	-	-	-	-	-	-	-	174	33001	20615
420-2-OSF-TVAP-VAP	VAP	TVAP	OSF	420-2	-	-	-	-	-	-	-	-	-	99	38317	23042
420-2-OSF-T-preVAP-VAP	VAP	T-preVAP	OSF	420-2	-	-	-	-	-	-	-	-	-	216	40000	30481
420-23-OSF-T0-VAP	VAP	T0	OSF	420-23	-	-	-	-	-	-	-	-	-	415	40000	34726
420-23-OSF-TVAP-VAP	VAP	TVAP	OSF	420-23	-	-	-	-	-	-	-	-	-	262	40000	34629
420-23-OSF-T-preVAP-VAP	VAP	T-preVAP	OSF	420-23	-	-	-	-	-	-	-	-	-	292	40000	34345
420-29-OSF-T0-VAP	VAP	T0	OSF	420-29	-	-	-	-	-	-	-	-	-	244	40000	35351
420-29-OSF-TVAP-VAP	VAP	TVAP	OSF	420-29	-	-	-	-	-	-	-	-	-	265	40000	34239
420-29-OSF-T-preVAP-VAP	VAP	T-preVAP	OSF	420-29	-	-	-	-	-	-	-	-	-	280	40000	33037
420-3-OSF-T0-VAP	VAP	T0	OSF	420-3	-	-	-	-	-	-	-	-	-	278	23156	15200
420-3-OSF-TVAP-VAP	VAP	TVAP	OSF	420-3	-	-	-	-	-	-	-	-	-	217	23183	14339
420-3-OSF-T-preVAP-VAP	VAP	T-preVAP	OSF	420-3	-	-	-	-	-	-	-	-	-	226	28228	17845
420-30-OSF-T0-VAP	VAP	T0	OSF	420-30	-	-	-	-	-	-	-	-	-	443	40000	36069
420-30-OSF-TVAP-VAP	VAP	TVAP	OSF	420-30	-	-	-	-	-	-	-	-	-	371	40000	19855
420-30-OSF-T-preVAP-VAP	VAP	T-preVAP	OSF	420-30	-	-	-	-	-	-	-	-	-	363	40000	28214
420-32-OSF-T0-VAP	VAP	T0	OSF	420-32	-	-	-	-	-	-	-	-	-	251	40000	34383
420-32-OSF-TVAP-VAP	VAP	TVAP	OSF	420-32	-	-	-	-	-	-	-	-	-	252	40000	35361
420-32-OSF-T-preVAP-VAP	VAP	T-preVAP	OSF	420-32	-	-	-	-	-	-	-	-	-	240	40000	35269
420-37-OSF-T0-VAP	VAP	T0	OSF	420-37	-	-	-	-	-	-	-	-	-	228	40000	34649
420-37-OSF-TVAP-VAP	VAP	TVAP	OSF	420-37	-	-	-	-	-	-	-	-	-	136	40000	34173
420-37-OSF-T-preVAP-VAP	VAP	T-preVAP	OSF	420-37	-	-	-	-	-	-	-	-	-	160	40000	35956
420-4-OSF-T0-VAP	VAP	T0	OSF	420-4	-	-	-	-	-	-	-	-	-	400	27867	18852
420-4-OSF-TVAP-VAP	VAP	TVAP	OSF	420-4	-	-	-	-	-	-	-	-	-	261	40000	23618
420-4-OSF-T-preVAP-VAP	VAP	T-preVAP	OSF	420-4	-	-	-	-	-	-	-	-	-	452	40000	33454
420-42-OSF-T0-VAP	VAP	T0	OSF	420-42	-	-	-	-	-	-	-	-	-	214	40000	34934
420-42-OSF-TVAP-VAP	VAP	TVAP	OSF	420-42	-	-	-	-	-	-	-	-	-	178	40000	34863
420-42-OSF-T-preVAP-VAP	VAP	T-preVAP	OSF	420-42	-	-	-	-	-	-	-	-	-	154	40000	35646
420-45-OSF-T0-VAP	VAP	T0	OSF	420-45	-	-	-	-	-	-	-	-	-	298	40000	32562
420-45-OSF-TVAP-VAP	VAP	TVAP	OSF	420-45	-	-	-	-	-	-	-	-	-	298	40000	35167
420-45-OSF-T-preVAP-VAP	VAP	T-preVAP	OSF	420-45	-	-	-	-	-	-	-	-	-	300	40000	32639
420-46-OSF-T0-VAP	VAP	T0	OSF	420-46	-	-	-	-	-	-	-	-	-	250	40000	34265
420-46-OSF-TVAP-VAP	VAP	TVAP	OSF	420-46	-	-	-	-	-	-	-	-	-	85	40000	33854
420-46-OSF-T-preVAP-VAP	VAP	T-preVAP	OSF	420-46	-	-	-	-	-	-	-	-	-	287	40000	32165
420-47-OSF-T0-VAP	VAP	T0	OSF	420-47	-	-	-	-	-	-	-	-	-	378	40000	32793
420-47-OSF-TVAP-VAP	VAP	TVAP	OSF	420-47	-	-	-	-	-	-	-	-	-	266	40000	33757
420-47-OSF-T-preVAP-VAP	VAP	T-preVAP	OSF	420-47	-	-	-	-	-	-	-	-	-	212	40000	33407
420-60-OSF-T0-VAP	VAP	T0	OSF	420-60	-	-	-	-	-	-	-	-	-	255	40000	30308
420-60-OSF-TVAP-VAP	VAP	TVAP	OSF	420-60	-	-	-	-	-	-	-	-	-	172	25737	20209
420-60-OSF-T-preVAP-VAP	VAP	T-preVAP	OSF	420-60	-	-	-	-	-	-	-	-	-	172	40000	30532
420-9-OSF-T0-VAP	VAP	T0	OSF	420-9	-	-	-	-	-	-	-	-	-	321	35365	21487
420-9-OSF-TVAP-VAP	VAP	TVAP	OSF	420-9	-	-	-	-	-	-	-	-	-	332	26354	16421
420-9-OSF-T-preVAP-VAP	VAP	T-preVAP	OSF	420-9	-	-	-	-	-	-	-	-	-	313	31192	17523
770-15-OSF-T0-VAP	VAP	T0	OSF	770-15	-	-	-	-	-	-	-	-	-	252	40000	34445
770-15-OSF-TVAP-VAP	VAP	TVAP	OSF	770-15	-	-	-	-	-	-	-	-	-	209	40000	32758
770-15-OSF-T-preVAP-VAP	VAP	T-preVAP	OSF	770-15	-	-	-	-	-	-	-	-	-	214	40000	34727
846-15-OSF-T0-VAP	VAP	T0	OSF	846-15	-	-	-	-	-	-	-	-	-	308	40000	34174
846-15-OSF-TVAP-VAP	VAP	TVAP	OSF	846-15	-	-	-	-	-	-	-	-	-	184	40000	34649
846-15-OSF-T-preVAP-VAP	VAP	T-preVAP	OSF	846-15	-	-	-	-	-	-	-	-	-	255	40000	35753
846-17-OSF-T0-VAP	VAP	T0	OSF	846-17	-	-	-	-	-	-	-	-	-	514	40000	35982
846-17-OSF-TVAP-VAP	VAP	TVAP	OSF	846-17	-	-	-	-	-	-	-	-	-	326	40000	34281
846-17-OSF-T-preVAP-VAP	VAP	T-preVAP	OSF	846-17	-	-	-	-	-	-	-	-	-	463	40000	36652
846-19-OSF-T0-VAP	VAP	T0	OSF	846-19	-	-	-	-	-	-	-	-	-	300	40000	34564
846-19-OSF-TVAP-VAP	VAP	TVAP	OSF	846-19	-	-	-	-	-	-	-	-	-	198	40000	20354
846-19-OSF-T-preVAP-VAP	VAP	T-preVAP	OSF	846-19	-	-	-	-	-	-	-	-	-	330	40000	25925
846-23-OSF-T0-VAP	VAP	T0	OSF	846-23	-	-	-	-	-	-	-	-	-	500	40000	30772
846-23-OSF-TVAP-VAP	VAP	TVAP	OSF	846-23	-	-	-	-	-	-	-	-	-	380	40000	36523
846-23-OSF-T-preVAP-VAP	VAP	T-preVAP	OSF	846-23	-	-	-	-	-	-	-	-	-	363	40000	26874
846-24-OSF-T0-VAP	VAP	T0	OSF	846-24	-	-	-	-	-	-	-	-	-	342	40000	34942
846-24-OSF-TVAP-VAP	VAP	TVAP	OSF	846-24	-	-	-	-	-	-	-	-	-	158	40000	35879
846-24-OSF-T-preVAP-VAP	VAP	T-preVAP	OSF	846-24	-	-	-	-	-	-	-	-	-	126	40000	35947
846-25-OSF-T0-VAP	VAP	T0	OSF	846-25	-	-	-	-	-	-	-	-	-	342	40000	35229
846-25-OSF-T-preVAP-VAP	VAP	T-preVAP	OSF	846-25	-	-	-	-	-	-	-	-	-	240	40000	37674
846-25-OSF-TVAP-VAP	VAP	TVAP	OSF	846-25	-	-	-	-	-	-	-	-	-	286	40000	37674
846-27-OSF-T0-VAP	VAP	T0	OSF	846-27	-	-	-	-	-	-	-	-	-	260	40000	33168
846-27-OSF-TVAP-VAP	VAP	TVAP	OSF	846-27	-	-	-	-	-	-	-	-	-	264	40000	35958
846-27-OSF-T-preVAP-VAP	VAP	T-preVAP	OSF	846-27	-	-	-	-	-	-	-	-	-	212	40000	36165
846-28-OSF-T0-VAP	VAP	T0	OSF	846-28	-	-	-	-	-	-	-	-	-	413	40000	34064
846-28-OSF-TVAP-VAP	VAP	TVAP	OSF	846-28	-	-	-	-	-	-	-	-	-	182	40000	38203
846-28-OSF-T-preVAP-VAP	VAP	T-preVAP	OSF	846-28	-	-	-	-	-	-	-	-	-	180	40000	37061
846-32-OSF-T0-VAP	VAP	T0	OSF	846-32	-	-	-	-	-	-	-	-	-	503	40000	34886
846-32-OSF-TVAP-VAP	VAP	TVAP	OSF	846-32	-	-	-	-	-	-	-	-	-	385	40000	33693
846-32-OSF-T-preVAP-VAP	VAP	T-preVAP	OSF	846-32	-	-	-	-	-	-	-	-	-	333	20140	4143
846-36-OSF-T0-VAP	VAP	T0	OSF	846-36	-	-	-	-	-	-	-	-	-	556	40000	35817
846-36-OSF-TVAP-VAP	VAP	TVAP	OSF	846-36	-	-	-	-	-	-	-	-	-	309	40000	35411
846-36-OSF-T-preVAP-VAP	VAP	T-preVAP	OSF	846-36	-	-	-	-	-	-	-	-	-	470	40000	36397
846-43-OSF-T0-VAP	VAP	T0	OSF	846-43	-	-	-	-	-	-	-	-	-	505	40000	36777
846-43-OSF-TVAP-VAP	VAP	TVAP	OSF	846-43	-	-	-	-	-	-	-	-	-	348	40000	34059
846-43-OSF-T-preVAP-VAP	VAP	T-preVAP	OSF	846-43	-	-	-	-	-	-	-	-	-	296	40000	25756
846-45-OSF-T0-VAP	VAP	T0	OSF	846-45	-	-	-	-	-	-	-	-	-	211	40000	35126
846-45-OSF-TVAP-VAP	VAP	TVAP	OSF	846-45	-	-	-	-	-	-	-	-	-	191	40000	30416
846-45-OSF-T-preVAP-VAP	VAP	T-preVAP	OSF	846-45	-	-	-	-	-	-	-	-	-	255	40000	34670
846-50-OSF-T0-VAP	VAP	T0	OSF	846-50	-	-	-	-	-	-	-	-	-	376	40000	37740
846-50-OSF-TVAP-VAP	VAP	TVAP	OSF	846-50	-	-	-	-	-	-	-	-	-	364	40000	36835
846-50-OSF-T-preVAP-VAP	VAP	T-preVAP	OSF	846-50	-	-	-	-	-	-	-	-	-	350	18937	11497
846-52-OSF-T0-VAP	VAP	T0	OSF	846-52	-	-	-	-	-	-	-	-	-	365	40000	34485
846-52-OSF-TVAP-VAP	VAP	TVAP	OSF	846-52	-	-	-	-	-	-	-	-	-	307	40000	38767
846-52-OSF-T-preVAP-VAP	VAP	T-preVAP	OSF	846-52	-	-	-	-	-	-	-	-	-	295	40000	34203
846-55-OSF-T0-VAP	VAP	T0	OSF	846-55	-	-	-	-	-	-	-	-	-	300	40000	35307
846-55-OSF-TVAP-VAP	VAP	TVAP	OSF	846-55	-	-	-	-	-	-	-	-	-	182	40000	33554
846-55-OSF-T-preVAP-VAP	VAP	T-preVAP	OSF	846-55	-	-	-	-	-	-	-	-	-	206	40000	36763

## Sheet: TableS6
Table S6. Relative abundance of bacterial genera identified across all samples
	263-104-ETA-T0-no-VAP	263-104-ETA-T-VAP-no-VAP	263-111-ETA-T0-no-VAP	263-111-ETA-T-VAP-no-VAP	263-50-ETA-T0-no-VAP	263-50-ETA-T-VAP-no-VAP	263-52-ETA-T0-no-VAP	263-52-ETA-T-VAP-no-VAP	263-60-ETA-T0-no-VAP	263-60-ETA-T-VAP-no-VAP	263-64-ETA-T0-no-VAP	263-64-ETA-T-VAP-no-VAP	263-67-ETA-T0-no-VAP	263-67-ETA-T-VAP-no-VAP	263-72-ETA-T0-no-VAP	263-72-ETA-T-VAP-no-VAP	263-81-ETA-T0-no-VAP	263-81-ETA-T-VAP-no-VAP	290-11-ETA-T0-no-VAP	290-11-ETA-T-VAP-no-VAP	290-19-ETA-T0-no-VAP	290-19-ETA-T-VAP-no-VAP	290-20-ETA-T0-no-VAP	290-20-ETA-T-VAP-no-VAP	290-23-ETA-T0-no-VAP	290-23-ETA-T-VAP-no-VAP	290-26-ETA-T0-no-VAP	290-26-ETA-T-VAP-no-VAP	290-27-ETA-T0-no-VAP	290-27-ETA-T-VAP-no-VAP	290-37-ETA-T0-no-VAP	290-37-ETA-T-VAP-no-VAP	290-4-ETA-T0-no-VAP	290-4-ETA-T-VAP-no-VAP	290-42-ETA-T0-no-VAP	290-42-ETA-T-VAP-no-VAP	290-47-ETA-T0-no-VAP	290-47-ETA-T-VAP-no-VAP	290-5-ETA-T0-no-VAP	290-5-ETA-T-VAP-no-VAP	290-52-ETA-T0-no-VAP	290-52-ETA-T-VAP-no-VAP	290-53-ETA-T0-no-VAP	290-53-ETA-T-VAP-no-VAP	290-59-ETA-T0-no-VAP	290-59-ETA-T-VAP-no-VAP	290-61-ETA-T0-no-VAP	290-61-ETA-T-VAP-no-VAP	290-62-ETA-T0-no-VAP
Metamycoplasma	0	0	0	0.185185	0.00437384	0.00590662	0.00212314	0	0	0.010158	0	0	0	0	0.00160129	0.0316382	0.000645578	0	0	0.0105287	0	0	0.000162966	0.0738564	0.000464393	0.0865572	0.00724568	0.674805	0.00241671	0	0	0	0	0.00020578	0.000548301	0.0464537	0	0	0.056247	0.012051	0.000101986	0.253386	0	0.437624	0.024207	0.00123256	0	0	0.00390631
Abiotrophia	0	0	0	0	0	0	0	0	0.000795861	0	0	0	0.000103579	0	0.00160129	0	0	0	0	0	0	0	0	0	0.000338881	0.000242842	0.0182732	0	0	0	0.00180558	0	0.000370277	0	0.446561	0.05473	0	0	0.0409286	0.00225956	0.00015298	0.0112867	0.000472532	0.000499002	0.222037	0.000205427	0	0	0.00136081
Fusobacterium	0.00215402	0	0.0264151	0.0132275	0.00344779	0.0413153	0.000707713	0.00552487	0.00278551	0.00909775	0.00578036	0.00109071	0.000517893	0.00366567	0.0232186	0.042016	0.0335701	0	0.019892	0.0496205	0.000449236	0.00176601	0.0290078	0.000182293	0.00615006	0.00828829	0.00473513	0.00110988	0.0119109	0.00289479	0.00931195	0.000637622	0.0272155	0.00990682	0.0012286	0.0450298	0	0.00684773	0.0866443	0.0457126	0.0169298	0.259029	0.00611209	0.00698603	0.0601002	0.00705785	0.00154308	0	0.0152891
Veillonella	0.00023714	0	0.0150943	0.0608465	0.11902	0.0446639	0	0	0	0.00485669	0	0.000545355	0.0338012	0.000181884	0.0272217	0.00251136	0.0884442	0.0232558	0.0174765	0.000271037	0.000967587	0.00353201	0.107427	0	0.0104049	0.00555369	0.047097	0.0006166	0.0158812	0.00204148	0.0182283	0	0.0103061	0.00352765	0.0182666	0.0355967	0	0.000483369	0.0622308	0.021263	0.0169604	0.018623	0.00706743	0.00948104	0.042571	0.00139396	0.0428713	0	0.0069161
Actinomyces	0	0	0	0.010582	0.00331956	0.00114722	0	0	0.000397931	0.000718243	0	0	0.000207157	0	0	0	0.0154939	0	0.00241546	0.000187641	0	0.000883	0.00109731	0	0.000928785	0.000242842	0.00289192	0	0.00397031	0	0.00127811	0	0.000925697	0.000146985	0.00212213	0.00462757	0	0	0.0327908	0.00208575	0.00641497	0.0163657	0.00460204	0.00149701	0.0442404	0	0.000243645	0	0.00180907
Sneathia	0	0	0	0	0	0	0	0	0	0	0	0.00381748	0	0.000405742	0	0	0	0	0.00127877	0	0	0	0	0	0	0	0	0.011962	0	0	0	0	0.01549	0.00070553	0	0.000711934	0	0	0.0181905	0.00144844	0	0.0936796	0	0.00299401	0.0100167	0	0	0	0.000288171
Staphylococcus	0.0685928	0.000557299	0.0566038	0.0132275	0.00121099	0	0.0106157	0.104972	0.00278551	0	0.0616569	0.0256317	0.000155367	0.00128718	0.00160129	0	0.0145255	0	0.0275646	0	0.000691134	0.0410596	0.0323432	0.00028045	0.00564802	0.0131662	0.000349572	0.000801579	0.021923	0	0	0.965777	0.0110467	0.00455654	0.000182767	0.0116579	0	0	0.00789851	0.0547509	0.000815894	0.00507901	0.000143814	0.00598803	0.00417362	0.00425526	0.0518964	0.973426	0.0215007
Aggregatibacter	0	0	0	0	0	0	0	0	0.00477517	0.0295163	0	0	0.124536	0	0	0	0	0	0	0.00514969	0	0.0013245	0.000293338	0	0.00352687	0.000116142	0.0036864	0.00018498	0	0	0.0017853	0.000255049	0	0.000176382	0.000152306	0.000978909	0	0.0234334	0.0234562	0.00266512	0.00853629	0.00451467	0.000318445	0.000499002	0.0166945	0.00939091	0.000680175	0	0.000768454
Enterobacter	0	0	0	0	0	0	0	0	0	0	0	0.00418105	0	0	0	0	0	0	0	0	0	0	0	0	0	0	0	0	0.000517869	0	0	0	0	0	0	0.000266974	0	0	0.00574438	0.000289687	0	0.003386	0	0	0.00584307	0	0	0	0
Prevotella	0.00124498	0.0120058	0.0792454	0.0476191	0.349608	0.256527	0.00141543	0.149171	0.00596896	0.0489773	0.0655106	0.00145428	0.00027621	0.00744327	0.357086	0.210855	0.0138799	0.139535	0.0608128	0.0656221	0.00114037	0.021192	0.191072	0.000911463	0.00422974	0.0240519	0.114469	0.0595635	0.0205421	0.00111255	0.0134912	0.00070718	0.0683783	0.0100832	0.0203176	0.086055	0	0.00357492	0.0454764	0.0869061	0.0103619	0.0829571	0.0253934	0.0703594	0.0317195	0.0056639	0.00690327	0	0.0275363
Gemella	0.00940656	0	0	0.0132275	0	0.00048059	0	0	0.101074	0.000136808	0	0.00072714	0.0124639	0.00338584	0.00240193	0.000295454	0.000322789	0	0.0119352	0.0133121	0.0205267	0	0.00330277	0	0.0656174	0.00156263	0.0748086	0	0.012774	0.000637286	0.287118	0.00115932	0.00462849	0.000676133	0.00237597	0.0136157	0	0.00779433	0.0124461	0.0200463	0.0887387	0.00451467	0.0319164	0.00149701	0.0267111	0.00713123	0.264751	0	0.0541921
Segatella	0.000375473	0.0209385	0.0754719	0.00529101	0.117467	0.031595	0.00424628	0.0773482	0.00278552	0.0048909	0.129094	0.00690782	0	0.00186082	0.165733	0.091012	0.0219497	0.0697676	0.0670646	0.617109	0.00120948	0.209713	0.0620899	0.00173879	0.00203329	0.0742567	0.0119173	0.0146134	0.132056	0.000572478	0.000466612	0.000289828	0.128487	0.010436	0.00436611	0.0698586	0	0.000876108	0.015079	0.049073	0.0015094	0.0107223	0.00189012	0.0563873	0.0108514	0.00487153	0.000588809	0	0.0177065
Corynebacterium	0	0	0.00377358	0.00264551	0	0	0.00141543	0	0.0011938	0.000478829	0.017341	0	0.00207157	0.930394	0	0.00601987	0	0	0	0	0	0.0013245	0.000380253	0.000687103	0.000577353	0.000707408	0	0	0.0148455	0.000432058	0	0.000452132	0.0023451	0.000558545	0.00121844	0.00729733	0	0	0.0177118	0.00376593	0.000132583	0.00564334	0.00258866	0.00149701	0.0158598	0.000410852	0	0	0.00638779
Porphyromonas	0.00104737	0	0	0.0238095	0.0449637	0.0277192	0	0	0.00238758	0.037075	0	0	0.000155367	0.000601618	0.00640512	0.00906058	0.00516462	0	0.00255755	0.0134372	0	0	0.0116901	0	0.00369004	0.0103049	0.00816728	0.00055494	0.00172622	0.000378052	0.0137143	0	0.00722044	0.00241056	0.00212213	0.0336388	0	0.00111779	0.0114887	0.0173233	0.0144209	0.00282168	0.00695443	0.00948105	0.0141903	0.0010418	0.000142126	0	0.00733234
Leptotrichia	0.000138331	0	0	0.00264551	0.000170965	0	0	0	0.00159173	0.00410425	0	0	0.00681893	0	0	0	0	0	0.0127877	0	0	0	0.00304202	0.000154248	0.00130532	0.000137258	0.0075317	0.00018498	0.0015536	0	0.0101032	0	0.000987412	0.000382162	0.01255	0.0137937	0	0	0.0284825	0.00191193	0.000662915	0.0124154	0.0112791	0	0.0108514	0.00013206	0.000131974	0	0.000400238
Streptococcus	0.890105	0.796713	0.101887	0.193122	0.110557	0.136348	0.00141543	0.00552487	0.674493	0.0196661	0.0211946	0.00436284	0.494157	0.0364748	0.221777	0.0592138	0.466752	0.116279	0.157005	0.0190455	0.29971	0.146137	0.283636	0.00203326	0.233037	0.0127228	0.48473	0.0120237	0.250992	0.0138043	0.470081	0.000927451	0.051839	0.0186084	0.437819	0.188929	0	0.0207446	0.0315941	0.197161	0.466742	0.0129797	0.800602	0.0713574	0.0217029	0.0564922	0.363376	0.00139216	0.609913
Tannerella	0	0	0	0	0.000170965	0	0	0	0	0.00150489	0	0	0	0	0	0.000147727	0.00193674	0	0.000568343	0	0	0	0.000391118	0	0.000288677	0.000844666	0	0	0.00207147	0	0.000669487	0	0	0	0.000172614	0.000266974	0	0	0.0169938	0.000869061	0	0.00846499	0.000462259	0	0.0358932	0.000117386	0	0	0.00094456
Clostridium	0.000948561	0.000143305	0.0905659	0.00793652	0	0	0	0.143646	0.00198966	0	0.0269749	0.000908926	0	0	0.00960768	0.00141572	0.00451904	0.116279	0.0237283	0	0.000725689	0.041501	0	0.000238383	0	0.000242842	0.000190676	0.00197311	0.0184705	0.000108014	0	0.00433583	0.0114786	0.00126407	0	0.00836523	0	0	0.0275252	0.00121669	0	0.00620767	0	0.00349301	0.0200334	0	0	0	0.000256151
Rothia	0.00746991	0.000238842	0	0.121693	0.0765493	0.00392224	0.000707713	0	0.0465579	0.00547233	0	0	0.0127057	0	0.000800641	0	0.0119432	0	0.00468883	0	0.00625476	0.003532	0.000358524	0	0.0115847	0.0015204	0.00632408	0	0.0220956	0.000453662	0.0284836	0	0.00586274	0.00464474	0.0150072	0.0226929	0	0.000231614	0.0208233	0.0157589	0.0561845	0.00677201	0.00703661	0.00399201	0.0116861	0.00121788	0.0237047	0	0.0652226
Lachnoanaerobaculum	0	0	0	0	0	0	0	0	0.000397931	0.000102606	0	0	0	0	0	0	0	0	0.000710428	0	0	0.003532	0	0	0	0	0.000794483	0.00018498	0.00621441	0	0	0	0.000925697	0.00020578	0.00279228	0.00169084	0	0	0.00502633	0.000463499	0.000448742	0.00169301	0.00650245	0.000499002	0.00250417	0	0.000182734	0	0.000128076
Klebsiella	0	0.00246803	0	0	0	0	0.00141543	0	0	0	0	0.620068	0	0	0	0	0	0	0.00284172	0	0.00124404	0.00264901	0.0646322	0.831814	0	0.000644058	0	0	0.00414293	0.00156621	0	0	0.00129598	0.000970104	0	0.00551748	0	0	0.0208233	0.00422943	0	0.0112867	0	0.00249501	0.0166945	0.000234773	0	0	0.00182509
Dolosigranulum	0	0	0	0	0	0	0	0	0	0	0	0	0.000586946	0	0	0	0	0	0	0	0	0	0	0	0	0	0	0	0.00172622	0	0	0	0	0	0	0.000266974	0	0	0.0098133	0.000753186	0	0.00564334	0.000246538	0	0.0108514	0	0	0	0.000288171
Sutterella	0	0	0.00377358	0	0	0	0	0.0110497	0	0	0.00963391	0	0	0	0	0.00107102	0.000322789	0	0.00312589	0	0.000138227	0	0	0	0.000125512	0.000105584	0	0	0.00379769	0	0	0	0.0056159	0.000411559	0	0.000889918	0	0	0.00670177	0.000521437	0	0.00733635	0	0.00199602	0.0066778	0	0	0	0.000336199
Schaalia	0.000158093	0.0399981	0.0339622	0.0925926	0.0038182	0.00652673	0	0	0.00238759	0.000239414	0	0	0.000569682	0	0.00640514	0.00130492	0.00419625	0	0.0261438	0.00011467	0.00110582	0	0.0118422	0.000238383	0.00130532	0.0017738	0.0173197	0	0.00586915	0.000129618	0.0105191	0	0.00246853	0.0010289	0.00308674	0.010857	0	0.000100702	0.0258497	0.00782155	0.0232122	0.00451467	0.0075605	0.00399202	0.00834724	0.000381506	0.00825347	0	0.00308983
Haemophilus	0	0	0.00754716	0.0211641	0	0	0	0	0.0525269	0.247041	0	0.000363571	0.0582285	0.000475698	0.000800641	0	0	0	0.0059676	0.00308564	0.015896	0.00485651	0.0342011	0.000252405	0.046113	0.00421277	0.0347666	0.000616599	0.0252028	0.00214949	0.0378361	0	0.0107381	0.00208719	0.00184798	0.0220699	0	0.00383675	0.0387745	0.064774	0.181669	0.0124154	0.0113716	0.00499003	0.0308848	0.00429928	0.0331357	0	0.0201079
Finegoldia	0	0.000891678	0	0	0	0	0	0	0	0	0	0	0	0	0	0	0	0	0	0	0	0	0	0	0	0	0	0.00055494	0	0	0	0	0.000617131	0	0	0	0	0	0.0105314	0.000637312	0	0.00282167	0	0	0.00417362	0	0	0	0.000128076
Acinetobacter	0	0	0	0	0	0	0	0	0	0	0.00192678	0	0	0	0	0	0.000968367	0	0.00539927	0	0	0.00176601	0	0	0	0	0	0	0.00172622	0	0	0	0	0	0	0.00231378	0	0	0	0	0	0	0	0.00249502	0.00250417	0	0	0	0
Latilactobacillus	0	0	0	0	0	0	0	0	0	0	0	0	0	0	0	0	0	0	0	0	0	0	0	0	0	0	0	0	0	0	0	0	0	0	0	0	0	0	0.0181905	0.000753186	0	0.00169301	0	0	0.00834724	0	0	0	0.000368218
Serratia	0	0	0	0	0	0	0	0	0	0	0	0	0	0	0	0	0	0	0	0	0.00186606	0	0.000130372	0	0.000200818	0.000580708	0	0	0	0.84164	0	0	0	0	0	0	0.99972	0.0386292	0.0114887	0.00764774	0.000112185	0.00225733	0	0	0.0158598	0.000836378	0	0	0.00273762
Eikenella	0	0	0	0	0	0.00015503	0	0	0	0.00191531	0	0	0.00407409	0	0	0.00022159	0.000322789	0	0	0	0	0	0.00122768	0	0.000928785	0	0.000349572	0.000246639	0	0	0.000801356	0	0	0	0.000152306	0.000800925	0	0.000110772	0.0124461	0.000984936	0.000469139	0.00395034	0.000154087	0	0.0166945	0.000161406	0.000131974	0	0.000416246
Granulicatella	0	0.000191074	0	0.0132275	0.00232226	0.000852661	0	0	0.0561082	0.00112866	0	0	0.000327999	0	0.00560449	0	0.0058102	0	0.0134982	0	0.00715323	0	0.00258572	0	0.0517232	0.00183715	0.0645756	0.000493279	0.00327982	0	0.0748811	0	0.00135769	0.00167564	0.00242674	0.011302	0	0.000110772	0.0117281	0.0195828	0.044609	0.00282168	0.0173398	0.00149701	0.0191987	0.00158472	0.147101	0.00034496	0.020252
Dialister	0	0	0	0.00529101	0.00014247	0.00243396	0.00141543	0.0497238	0.00198966	0.000102606	0.0404624	0.000363571	0	0.000419733	0.0216173	0.0194876	0.00548742	0.0232558	0.02316	0.00968435	0.000518351	0.016777	0.00244449	0.00050481	0.000502046	0.0007602	0.00149363	0.00881736	0.00811323	0.00014042	0	0.000104338	0.0225253	0.00105829	0.000203074	0.0087212	0	0	0.0179512	0.00811124	0.00045894	0.00846501	0.000112997	0.00998004	0.0217028	0.000660299	0	0	0.00288171
Campylobacter	0.000118571	0.00749965	0.00754716	0.0185185	0.00753668	0.00982886	0	0	0	0.000718243	0	0	0	0.000405742	0.0144115	0.00317613	0.00225952	0	0.0019892	0.00140731	0	0	0.00363957	0.0257734	0.000414187	0.00231227	0.00444911	0	0	0.000183625	0.000933224	0	0.00117255	0.000176382	0.00163475	0.00400462	0	0.000130912	0.0105314	0.00225956	0.000489536	0.010158	0.00229075	0	0.0108514	0.000660299	0.000294404	0	0.00126475
Neisseria	0	0	0	0.042328	0.000926057	0.0150068	0	0	0.0143255	0.323825	0.00192678	0	0.0446597	0.00166494	0.00240193	0.000270832	0	0	0.00312589	0.00607747	0.146969	0.00927152	0.00852853	0.00311299	0.51963	0.00591267	0.00886644	0.0199778	0.0108752	0.0501944	0.00559934	0.0249368	0.00968897	0.366611	0.00527994	0.0333719	0	0.88814	0.0196266	0.126651	0.0268735	0.00282168	0.0158503	0.0144711	0.0108514	0.842277	0.0159587	0.024837	0.0174663
Capnocytophaga	0	0	0	0.0185185	0.00371848	0.0154099	0	0	0	0.08937	0	0	0	0	0	0	0.000968367	0	0.0109406	0	0.00138227	0	0.000108643	0	0.00126767	0.00197441	0	0.000246639	0.00258933	0	0.0012984	0	0.000370277	0.000235177	0.000487378	0.00978908	0	0.00235643	0.00215415	0.00469293	0.000866887	0.00169301	0.00239347	0.00249501	0.00751252	0.000528239	0	0	0.00174503
Scardovia	0	0	0	0	0	0	0	0	0	0	0	0	0	0	0.00320256	0.000369317	0.00774694	0.0232558	0	0	0	0	0	0	0	0.000137258	0	0	0	0	0	0	0	0	0	0.000800925	0	0	0.0105314	0.000347624	0.000163179	0.00451467	0	0	0.0033389	0	0	0	0.000224132
Prevotellamassilia	0	0	0	0	0.107465	0.171695	0	0	0.000397931	0.000239414	0	0	0	0	0.00960768	0.000566286	0	0	0.0009946	0	0	0	0.000184694	0	0	0.00031675	0	0	0	0	0	0	0.00265367	0.000235177	0	0	0	0	0.015079	0.000463499	0	0.00225733	0	0	0.0100167	0.000190753	0	0	0.000496293
Wolinella	0	0	0	0.00529101	0.000427411	0	0	0	0	0	0	0	0	0.000111929	0	0	0.00258232	0	0.0019892	0.00108415	0	0	0	0	0.0011547	0	0.00168431	0	0.00086311	0	0.000253593	0	0	0	0.000903682	0.00133488	0	0	0.00813787	0.000347624	0	0	0.002979	0	0.00417362	0	0.000345164	0	0.000352208
Bifidobacterium	0.00270735	0.00151267	0.0226415	0	0.00101154	0.000806152	0.00141543	0.0718232	0.000397931	0	0.0520231	0	0.000293472	0	0.011209	0.112088	0.00677858	0	0.0223075	0.000187641	0.000794804	0.00220751	0.00181435	0	0.000288677	0.00147817	0.00162075	0.000246639	0.00431555	0	0	0	0.0233893	0.00152865	0.000121844	0.00338168	0	0	0.00933461	0.00892237	0	0.00395035	0.00133541	0.0159681	0.0125209	0.000821706	0	0	0.00249748
Simiaoa	0	0	0.00377358	0	0	0	0	0	0	0	0.00385358	0	0	0	0	0	0.000645578	0	0.00554136	0	0	0.00176601	0	0	0	0	0	0.000369959	0.00120836	0	0	0	0.00530732	0.00170503	0	0.00186882	0	0	0.00718046	0.000463499	0	0.00395034	0	0.00199602	0.00500835	0	0	0	0.000224132
Anaeroglobus	0	0	0	0	0.000128223	0.00015503	0	0	0	0	0	0	0	0	0	0	0.000645578	0	0	0	0	0	0.000401982	0	0	0	0	0	0	0	0	0	0	0	0	0.000622942	0	0	0.00813787	0.000347624	0	0.00225733	0	0	0.00417362	0	0	0	0.000208124
Pseudoramibacter	0	0	0	0	0	0	0	0	0	0	0	0	0	0	0	0	0	0	0	0.0014907	0	0	0	0	0	0	0	0	0	0	0	0	0	0	0	0	0	0	0.00574438	0.000695248	0	0.00677201	0	0	0.00584307	0	0	0	0
Anaerobutyricum	0	0	0.0113208	0	0	0	0	0	0.000397931	0	0.00385358	0	0	0	0.000800641	0.0193399	0	0.0465115	0.00696222	0	0.000276453	0.00750554	0	0	0	0	0	0.00018498	0.00466078	0	0	0	0.00771416	0.000881912	0	0.00222479	0	0	0.00574438	0.000405562	0	0.00112867	0	0	0.0033389	0	0	0	0
Eggerthia	0	0	0	0	0	0	0	0	0	0	0	0	0	0	0	0	0	0	0	0	0	0	0	0	0	0	0	0	0	0	0	0	0	0	0	0	0	0	0.00526567	0.000173813	0	0.00225733	0	0	0.0033389	0	0	0	0.000656389
Hoylesella	0.00128451	0.107495	0	0.00264551	0.00616897	0.00486792	0	0	0.000397931	0.0124495	0	0	0	0.000153902	0.000800641	0.0401201	0	0	0.00213129	0.0132808	0.000656576	0.00662253	0.00870236	0.000266428	0.00235961	0.446026	0.00136651	0.00172648	0.00327982	0.000248434	0.00191717	0	0.00783757	0.000323368	0.000121844	0.00258076	0	0	0.0148396	0.00950173	0.000214172	0.00846501	0.000236265	0.100299	0.00918198	0.0215111	0.000416226	0	0.00332997
Cutibacterium	0	0	0	0	0	0	0	0	0	0	0	0.000363571	0	0	0	0	0	0	0	0	0	0	0	0	0	0	0	0	0	0	0	0	0	0	0	0	0	0	0.00191479	0.000173813	0	0.00169301	0	0	0	0	0	0	0
Streptobacillus	0.00118571	0	0	0.00264551	0	0	0	0	0	0.017443	0	0	0.000431577	0	0	0	0	0	0.00468885	0	0	0	0	0	0.00412933	0.000105584	0.00286014	0	0	0	0	0	0.000431993	0.000411559	0.00325935	0.0113019	0	0	0.00861656	0.000463499	0.000968875	0.00395034	0.00915273	0.000499002	0.00500835	0	0	0	0.000256151
Roseomonas	0	0	0	0	0	0	0	0	0	0	0	0	0	0	0	0	0	0	0	0	0	0	0	0	0	0	0	0	0	0	0	0	0	0	0	0	0	0	0	0	0	0	0	0	0	0	0	0	0
Anaerococcus	0	0	0	0	0	0	0	0	0	0	0	0	0	0	0	0	0	0	0	0	0	0.00176601	0	0	0	0	0	0	0	0	0	0	0.000863985	0	0	0.000444958	0	0	0.00670177	0.000579375	0	0.00169301	0	0	0	0	0	0	0.000176104
Fretibacterium	0	0	0	0	0.000113977	0.000217041	0	0	0	0	0	0	0	0	0	0.000147727	0.00742415	0	0	0	0	0	0	0	0	0.00057015	0.000158897	0	0	0	0	0	0	0	0	0.000355967	0	0	0.00215415	0.000231749	0	0	0.000112997	0	0.00584307	0	0	0	0
Treponema	0	0	0	0	0	0	0	0	0	0.000102606	0	0	0	0	0.000800641	0.00020928	0.00129116	0	0.00170503	0.000104244	0	0	0	0	0	0.000908016	0	0	0.00086311	0	0	0	0	0	0	0	0	0	0.00718048	0.00127462	0	0	0.000534166	0	0.00918198	0	0	0	0.000432255
Peptostreptococcus	0.000652136	0	0	0	0.00528565	0.0829561	0	0	0	0.0105684	0	0.000908924	0	0.00485492	0.0376301	0.118957	0.0109748	0.0465115	0.00213129	0.0117275	0	0.0039735	0.0224893	0.000350562	0.00604965	0.0146972	0.00514825	0.00388457	0.00414293	0	0.000466612	0	0.00833128	0.00335126	0.000467071	0.0274094	0	0.000322246	0.00430828	0.0326188	0.0157263	0.00282167	0.00116079	0.00449103	0.00250417	0.00319878	0	0	0.00933353
Howardella	0	0	0	0	0	0.000248047	0	0	0	0	0	0	0	0.000167893	0	0.000270832	0	0	0	0.000239763	0	0	0.000369389	0	0	0.0006335	0.000317794	0	0	0	0	0	0.000493704	0	0	0.000355967	0	0	0.00861656	0.000173813	0	0	0	0	0	0.00017608	0	0	0.000336199
Moraxella	0	0	0	0	0	0	0.000707713	0	0	0	0.0211946	0	0	0	0	0	0	0	0	0	0	0	0	0.00110778	0	0	0	0	0	0	0	0	0.00055542	0	0	0.000622942	0	0	0.00502633	0.000231749	0	0	0.000616345	0.00199602	0.00918198	0	0	0	0
Proteus	0	0	0	0	0	0	0.94126	0	0	0	0	0	0	0	0	0	0	0	0.000426257	0	0.00297188	0	0	0	0	0	0	0	0.0015536	0	0	0	0.00364108	0.00217539	0	0.0218919	0	0	0.00574438	0.000173813	0	0.00169301	0	0.00149701	0.00166945	0	0	0	0
Limosilactobacillus	0.00671897	0.000780217	0	0	0.00208006	0	0	0	0	0	0	0	0.0117216	0	0	0	0.0506779	0.0232558	0	0	0	0	0.000760507	0	0	0	0	0	0	0	0	0	0.00172797	0.00029397	0	0.00222479	0	0	0.00837722	0.000753185	0	0.00451467	0	0.000998004	0.00584307	0	0	0	0.000160095
Lacticaseibacillus	0	0	0	0	0.0004844	0	0	0	0	0	0	0	0	0	0	0	0.0109748	0	0.0009946	0	0	0	0	0	0	0	0	0	0	0	0	0	0.000431993	0	0	0.000622942	0	0	0.00263284	0.000637312	0	0.00282167	0	0.0309381	0.00166945	0	0	0	0.000144085
Selenomonas	0	0	0	0.00264551	0.000612623	0	0	0	0	0.000991858	0	0	0	0	0	0.00124337	0.00451904	0	0.00511508	0	0	0	0.000934337	0	0	0	0.00104872	0	0.00138098	0	0	0	0	0.000470353	0	0.00703034	0	0	0.00694112	0.000173813	0	0.00169301	0.00067798	0	0.0116861	0	0	0	0.000192114
Gemelliphila	0	0	0	0	0	0	0	0	0.000397931	0	0	0	0	0.000153902	0	0	0	0	0	0	0	0	0	0	0	0	0	0	0	0	0.00248521	0	0	0	0	0.000266974	0	0	0	0	0.000326357	0.00846499	0	0	0.00166945	0	0.00261918	0	0
Olsenella	0	0	0	0	0.000227953	0.000620118	0	0	0	0	0	0	0	0	0.000800641	0.00188351	0.00516462	0	0	0	0	0	0.000206423	0	0	0.000200608	0.000127117	0.000616599	0	0	0	0	0	0	0	0	0	0	0.00813787	0.000347624	0	0.00395034	0	0	0.0108514	0	0	0	0.000128076
Peptococcus	0	0	0	0	0	0.000248047	0	0	0	0	0	0	0	0.000377759	0	0	0	0	0	0.000354433	0	0	0	0	0	0	0	0	0.000690487	0	0	0	0	0	0	0.000355967	0	0	0.00263284	0	0	0.00225733	0.000102725	0	0.00417362	0	0	0	0
Mitsuokella	0	0	0	0	0	0	0	0	0	0	0	0	0	0	0	0	0	0	0	0	0	0	0	0	0	0	0	0	0	0	0	0	0.000678846	0	0	0.000444958	0	0	0.00263284	0.000579375	0	0.00112867	0	0	0	0	0	0	0
Morganella	0	0	0	0	0	0	0.000707713	0	0	0	0	0	0	0	0	0	0	0	0	0	0	0	0	0	0	0	0	0	0	0	0	0	0	0	0	0.000355967	0	0	0	0	0	0.00225733	0	0	0	0	0	0	0
Acidaminococcus	0	0	0	0	0	0	0	0	0	0	0	0	0	0	0	0	0	0	0.000426257	0	0	0	0	0	0	0	0	0	0	0	0	0	0	0	0	0	0	0	0	0	0	0	0	0	0	0	0	0	0
Raoultella	0	0	0	0	0	0	0	0	0	0	0	0	0	0	0	0	0	0	0	0	0	0	0	0	0	0	0	0	0	0	0	0	0	0.000852515	0	0.0021358	0	0	0.00287218	0.000869061	0	0	0	0.000499002	0	0	0	0	0
Collinsella	0	0	0.0113208	0	0	0	0	0	0.000397931	0	0	0	0	0	0	0.00748483	0	0	0.00241546	0	0	0.00264901	0	0	0	0	0	0.0003083	0.00535128	0	0	0	0.00265367	0.000793722	0	0.000978909	0	0	0.00335089	0.000231749	0	0.00395034	0	0	0.00500835	0	0	0	0.000240142
Ruminococcus	0	0	0	0.00264551	0	0	0	0.0110497	0	0	0	0	0	0	0	0.00187121	0	0	0.00568343	0	0	0.00573951	0	0	0	0	0	0	0.00483341	0	0	0	0.00314737	0	0	0	0	0	0.00311154	0.000231749	0	0	0	0.000499002	0.00250417	0	0	0	0
Atopobium	0	0	0	0	0	0	0	0	0	0	0	0	0	0	0	0	0	0	0	0	0	0	0	0	0	0	0	0.0003083	0	0	0	0	0	0	0	0	0	0	0.00406894	0.000231749	0	0	0	0	0.00166945	0	0	0	0
Peptoanaerobacter	0	0	0	0	0	0.000170532	0	0	0.000795861	0	0	0	0	0	0	0	0	0	0	0	0	0	0	0	0	0.000168933	0	0	0	0	0	0	0	0	0	0	0	0	0	0.000289687	0	0.00112867	0	0.000499002	0	0	0	0	0.000208124
Solobacterium	0	0	0	0	0.00165265	0.0477645	0	0	0	0.000376222	0	0	0	0.000111929	0	0.00481344	0.00161394	0	0.00824099	0.00120924	0	0	0.00462823	0.000532855	0.000464393	0.000601824	0.00524359	0	0.00224409	0.000129618	0.000517331	0.000115931	0	0.000558545	0.00151291	0.00204682	0	0	0.00430828	0.00486674	0.000336556	0.00112867	0.00071907	0	0.00500835	0.000586932	0.000619264	0	0.00184109
Pseudomonas	0	0	0.00377358	0	0	0	0.000707713	0	0	0	0.00578033	0.00163606	0	0	0.000800641	0	0.00129116	0	0.00454675	0.00177216	0.000138227	0.124503	0	0.000771238	0.000125512	0.0877609	0.00155719	0.0128869	0.142759	0.000486066	0.000101437	0	0.00586274	0.00570303	0	0.0186882	0	0	0	0.00405562	0	0	0	0.0414171	0	0.000161406	0.00011167	0	0.000768454
Lactobacillus	0.00245045	0.000334379	0.0679245	0.010582	0.00121099	0.000124024	0.00566171	0.0607735	0.00238758	0	0.05395	0.0059989	0.171215	0	0.011209	0.00381628	0.12266	0.232558	0.146064	0.00011467	0.00321377	0.0291391	0.00180349	0	0.000840927	0.0089957	0.000127117	0.0046245	0.0322803	0.00015122	0	0	0.160578	0.0049681	0	0.0189552	0	0	0.00502633	0.0180186	0.000295762	0.00282168	0	0.00199602	0	0.00111517	0	0	0.00649985
Oceanivirga	0	0	0	0	0	0	0	0	0	0	0	0	0	0	0	0	0	0	0	0	0	0	0	0	0.00055225	0	0.00467156	0	0	0	0	0	0	0	0	0	0	0	0.00215415	0	0	0	0.000246538	0.000499002	0.00417362	0	0	0	0.00225733
Aerococcus	0	0	0	0	0	0	0	0	0	0	0	0	0	0	0	0	0	0	0.000710428	0	0	0	0	0	0	0	0	0	0	0	0	0	0	0	0	0	0	0	0	0.000173813	0	0	0	0	0.00250417	0	0	0	0
Kocuria	0	0	0	0	0	0	0	0	0	0	0.119461	0	0	0	0.000800641	0	0	0	0	0	0	0.000883	0	0	0	0	0	0	0	0	0	0	0	0	0	0	0	0	0	0	0	0	0	0	0	0	0	0	0
Eubacterium	0	0	0	0	0	0	0	0	0	0	0	0	0	0	0	0.00020928	0	0	0	0	0	0	0	0	0	0	0.000158897	0	0	0	0	0	0	0	0	0.000444958	0	0	0.00359023	0.000405562	0	0.00112867	0	0	0.00417362	0	0	0	0
Tropheryma	0	0	0	0	0	0	0	0	0	0	0	0	0	0	0	0	0	0	0	0	0.0488631	0.024724	0	0	0	0	0.0010805	0	0	0	0	0	0	0	0	0	0.000280322	0.000251755	0.00167544	0	0	0.00169301	0.000236265	0	0	0	0.0310951	0	0
Arachnia	0	0	0	0.00264551	0	0	0	0	0	0	0	0	0	0	0	0	0	0	0	0	0	0	0	0	0.000150613	0	0	0	0	0	0	0	0	0	0	0	0	0	0	0	0	0	0	0	0	0	0	0	0
Massiliprevotella	0.000217378	0	0	0	0	0	0	0	0	0	0.0231214	0	0	0	0	0	0	0.0232558	0.000710428	0	0	0	0	0	0	0	0	0	0	0	0	0	0	0	0	0	0	0	0	0	0	0.00112867	0	0	0	0	0	0	0
Enterobacteriaceae-family	0	0.00259542	0	0	0	0	0.0113234	0.0331492	0.00278551	0	0.0809248	0.286676	0	0	0.00240192	0	0.0100065	0	0.00710428	0	0.00266086	0.0013245	0.00371561	0.0512523	0.000414187	0.000834108	0	0	0.00207147	0.00310002	0	0	0.00968898	0.505688	0	0.00907715	0	0	0.00215415	0.0085168	0.000173377	0	0	0.000499002	0	0.0101833	0	0	0.00227334
Megasphaera	0	0.000159228	0	0	0.00586978	0.00441834	0	0	0	0	0	0	0	0	0.0040032	0.00647536	0	0	0.00412049	0.000781836	0	0.0039735	0.0037808	0	0.000138062	0.00107695	0.00664188	0.0640647	0.00207147	0	0	0	0.00277709	0.000734927	0.000182767	0.00418262	0	0	0	0.00353419	0.000214172	0.00112867	0	0.00349301	0.00250417	0.00030814	0	0	0.0013448
Parvimonas	0	0	0	0.010582	0	0.0352691	0	0	0.000397931	0.00184691	0	0	0	0	0	0.0029053	0	0	0	0.0200567	0	0	0.00104298	0	0.00178226	0.000485683	0.00095338	0.000493279	0	0	0.000791212	0.000104338	0.000987412	0.000264574	0.0012286	0.00151286	0	0	0	0.00341831	0.000581325	0.00112867	0.000616345	0.000499002	0.00250417	0.000425526	0	0	0.00120071
Gardnerella	0	0	0	0	0	0	0	0	0	0	0.00385358	0.00145428	0	0.000545653	0	0	0	0	0.0103723	0	0	0.0048565	0.000162966	0	0.000702864	0.00127756	0	0.0429153	0.00103573	0	0	0	0.0227722	0.00129347	0	0.00418262	0	0	0.00167544	0.0116454	0.000112185	0	0.000143814	0.000499002	0.00250417	0.00111517	0	0	0.00430655
Fenollaria	0	0	0	0	0	0	0	0	0	0	0	0	0	0	0	0	0	0	0	0	0	0.00176601	0	0	0	0	0	0	0	0	0	0	0	0	0	0	0	0	0	0	0	0.00169301	0	0	0	0	0	0	0
Hallella	0	0	0	0	0	0	0.000707713	0	0	0	0	0	0	0	0	0	0	0	0	0	0	0	0	0	0	0	0	0	0	0	0	0	0	0	0	0	0	0	0.00311154	0.000579375	0	0.00169301	0	0	0	0	0	0	0
Mycoplasma	0	0	0	0	0	0	0	0	0	0.00109446	0	0	0	0	0	0	0	0	0	0	0	0	0	0	0	0	0	0	0	0	0	0	0	0	0	0.000355967	0	0	0.00239349	0	0	0.00225733	0.000102725	0.000998004	0	0	0	0	0
Mobiluncus	0	0	0	0	0	0	0	0	0	0.000102606	0	0	0	0	0	0	0	0	0	0	0	0	0	0	0	0	0	0	0	0	0	0	0	0	0	0	0	0	0	0.000173813	0	0.00112867	0	0	0	0	0	0	0
Cryptobacterium	0	0	0	0	0.00014247	0.000217041	0	0	0	0	0	0	0	0	0	0	0.00161394	0	0	0	0	0	0	0	0	0	0	0	0	0	0	0	0	0	0	0	0	0	0	0	0	0	0	0	0	0	0	0	0
Lawsonella	0	0	0	0	0	0	0	0	0	0	0	0	0	0	0	0	0	0	0	0	0	0	0	0	0	0	0	0	0	0	0	0	0	0	0	0	0	0	0	0	0	0	0	0	0	0	0	0	0
Peptoniphilus	0	0	0	0	0	0.000465088	0	0	0	0	0	0	0	0	0	0.0484052	0.00129116	0	0	0	0	0	0.000249881	0	0	0.000475125	0	0.00203478	0	0	0	0	0.00265367	0.00020578	0	0.000889916	0	0	0	0.00330242	0	0	0	0.000499002	0	0.000146734	0	0	0.00105663
Ureaplasma	0	0	0	0	0	0	0	0	0	0	0	0	0	0	0	0	0	0	0	0	0	0.0013245	0	0	0	0	0	0.0279936	0	0	0	0	0.000370277	0	0	0	0	0	0	0	0	0.003386	0	0	0	0	0	0	0
Pediococcus	0	0	0	0	0	0	0	0	0	0	0	0	0	0	0	0	0	0	0	0	0	0	0	0	0	0	0	0	0	0	0	0	0	0	0	0	0	0	0	0	0	0	0	0	0.00250417	0	0	0	0
Escherichia-Shigella	0.000316187	0	0.0679247	0.00529101	0	0	0.00141543	0.0110497	0.00159173	0.000957658	0.0308285	0.0112707	0	0	0	0.000578597	0.00871531	0	0.0385053	0	0.426325	0.022958	0.000401982	0.00022436	0.000866029	0.00157319	0.000254235	0.00215809	0.0145002	0.0752538	0	0	0.0259195	0.001999	0	0.0139717	0	0	0	0.0138471	0.000244768	0	0	0.00898203	0	0.0013206	0	0	0.00451467
Ezakiella	0	0	0	0	0	0	0	0	0	0	0	0	0	0	0	0	0	0	0	0	0	0	0	0	0	0	0	0	0	0	0	0	0.00117255	0	0	0	0	0	0.00215415	0	0	0	0	0	0	0	0	0	0
Lautropia	0	0	0	0	0	0	0	0	0	0.000547233	0	0	0	0	0	0	0	0	0	0	0	0	0	0	0	0	0	0	0	0	0	0	0	0	0.000263997	0.000444958	0	0	0	0	0	0	0.000123269	0	0.00166945	0	0	0	0
Ligilactobacillus	0.000395234	0.000127382	0	0	0	0	0	0	0	0	0	0	0.0128092	0	0	0	0.00258232	0	0	0	0	0.004415	0	0	0	0	0	0	0.00138098	0	0	0	0	0	0	0	0	0	0	0.000173813	0	0	0	0	0	0	0	0	0
Micrococcus	0	0	0	0	0	0	0	0	0	0	0.00192678	0	0	0	0	0	0	0	0	0	0	0.000883	0	0	0	0	0	0	0	0	0	0	0	0	0	0	0	0	0	0	0	0	0	0	0	0	0	0	0
Lactiplantibacillus	0	0	0	0	0	0	0	0	0	0	0	0	0	0	0	0	0.00839252	0	0	0	0	0	0	0	0	0.000158375	0	0	0	0	0	0	0	0	0	0	0	0	0	0.00208575	0	0	0	0	0	0	0	0	0.000848503
Achromobacter	0	0	0	0	0	0	0	0	0	0	0	0	0	0	0	0	0	0	0	0	0	0	0	0	0	0	0	0	0.00086311	0	0	0	0	0	0	0	0	0	0	0	0	0	0	0	0.00250417	0	0	0	0
Methylobacterium	0	0	0	0	0	0	0	0	0	0	0	0	0	0	0	0	0	0	0	0	0	0	0	0	0	0	0	0	0	0	0	0	0	0	0	0	0	0	0	0	0	0	0	0	0.00250417	0	0	0	0
Kosakonia	0	0	0	0	0	0	0	0	0	0	0	0	0	0	0	0	0	0	0	0	0	0	0	0	0	0	0	0	0	0.000162022	0	0	0	0	0	0	0	0	0	0	0	0	0	0	0	0	0	0	0
Aeromonas	0	0	0	0	0	0	0	0	0	0	0	0	0	0	0	0	0	0	0	0	0	0	0	0	0	0	0	0	0	0	0	0	0	0	0	0	0	0	0	0	0	0	0	0	0	0	0	0	0
Lancefieldella	0	0.000605067	0	0.00264551	0.00645391	0.0179214	0	0	0	0.000239414	0	0	0.00027621	0.000965386	0.00320256	0.0143541	0.0032279	0	0.0079568	0.0140418	0	0.0013245	0.00322672	0.000645036	0.000476943	0.0194907	0.0114088	0.00018498	0.0015536	0	0.000557906	0	0.00191311	0.000852515	0.00201044	0.00347068	0	0.000161123	0	0.0100811	0.00127484	0	0.00071907	0.000499002	0	0.00101246	0.000172581	0	0.00355411
Bulleidia	0	0	0	0	0	0	0	0	0	0	0	0	0	0.000489689	0	0	0	0	0	0.00402385	0	0	0	0	0	0.000168933	0	0.000246639	0	0	0	0	0	0	0	0.000533951	0	0	0	0.00225956	0	0.00169301	0	0	0	0.000161406	0	0	0.000880521
Jonquetella	0	0	0	0	0	0	0	0	0	0	0	0	0	0	0	0	0	0	0	0	0	0	0	0	0	0	0	0	0	0	0	0	0	0	0	0	0	0	0	0	0	0	0	0	0	0	0	0	0
Kingella	0	0	0	0	0	0	0	0	0	0	0	0	0.00580041	0	0	0	0	0	0	0	0	0	0	0	0	0	0	0	0	0	0	0	0	0	0	0	0	0	0	0	0.000275365	0	0	0	0.00166945	0	0	0	0
Varibaculum	0	0	0	0	0	0	0	0	0	0	0	0	0	0	0	0	0	0	0	0	0	0	0	0	0	0	0	0	0	0	0	0	0	0	0	0	0	0	0	0	0	0	0	0	0	0	0	0	0
Vagococcus	0	0	0	0.00264551	0	0	0	0	0	0	0	0.000363571	0	0	0	0	0	0	0	0	0	0	0	0	0	0	0	0	0	0	0	0	0	0	0	0	0	0	0	0	0	0	0	0	0	0	0.000192885	0	0
Mogibacterium	0	0.00450615	0	0	0.000512893	0.00350366	0	0	0	0.000102606	0	0.000363571	0	0	0.00320256	0.00203124	0.00484184	0.0232558	0.0009946	0.000719289	0	0	0.0037808	0	0.000263574	0.000496242	0.00193854	0.000678259	0	0	0	0	0.000493704	0	0.000446764	0.00231378	0	0	0	0.00330243	0.000571125	0	0.000154087	0	0	0.00030814	0.000131974	0	0.00092855
Stenotrophomonas	0	0	0	0	0	0	0	0	0	0	0	0	0	0	0	0	0	0	0	0	0	0	0	0	0	0	0	0	0	0	0	0	0.000431993	0	0	0	0	0	0	0	0	0	0	0.00249501	0	0	0	0	0
Propionimicrobium	0	0	0	0	0	0	0	0	0	0	0	0	0	0	0	0	0	0	0	0	0	0	0	0	0	0	0	0	0	0	0	0	0	0	0	0	0	0	0	0	0	0	0	0	0	0	0	0	0
Negativicoccus	0	0	0	0	0	0	0	0	0	0	0	0	0	0	0	0	0	0	0	0	0	0	0	0	0	0	0	0	0	0	0	0	0	0	0	0	0	0	0	0	0	0	0	0	0	0	0	0	0
Peptidiphaga	0	0	0	0	0	0	0	0	0	0	0	0	0	0	0	0	0	0	0	0	0	0	0	0	0	0	0	0	0	0	0	0	0	0	0	0	0	0	0	0	0	0	0	0	0.00166945	0	0	0	0
Cardiobacterium	0	0	0	0.00264551	0	0	0	0	0	0	0	0	0	0	0	0	0	0	0	0	0	0	0.000119508	0	0.000527148	0	0	0	0	0	0	0	0	0	0	0	0	0	0.00167544	0	0	0	0	0	0	0	0	0	0
Mycoplasmopsis	0	0	0	0	0	0	0	0	0.000795861	0	0	0	0	0	0	0	0	0	0	0	0	0	0	0	0	0	0	0	0	0	0	0	0	0	0	0	0	0	0	0	0	0	0	0	0.00166945	0	0	0	0
Filifactor	0	0	0	0	0	0	0	0	0	0	0	0	0.000138105	0.000237849	0	0.000320075	0	0	0	0.00372154	0	0	0	0	0	0.000285075	0	0	0	0	0	0	0	0	0	0.000355967	0	0	0	0.00191194	0.000275365	0	0.000112997	0	0	0	0	0	0.000640379
Pseudoleptotrichia	0	0	0	0	0	0	0	0	0	0	0	0	0	0	0	0	0	0	0	0	0	0	0	0	0	0	0	0	0	0	0	0	0	0	0	0	0	0	0	0	0	0	0	0	0	0	0	0	0
Slackia	0	0	0	0	0.000170965	0.00141077	0	0	0	0	0	0	0	0.00012592	0.00560449	0.0108333	0.00516462	0	0	0.000802685	0	0	0.000162966	0.000168271	0	0.00534251	0.000317794	0.000369959	0.00120836	0	0	0	0.000617131	0	0	0.000711934	0	0	0	0.000521437	0	0	0	0	0	0.00013206	0	0	0.000208124
Aeriscardovia	0.00106713	0.000238842	0	0	0	0	0	0	0	0	0	0	0	0	0	0	0	0	0	0	0	0	0	0	0	0	0	0	0	0	0	0	0	0	0	0	0	0	0.00167544	0	0	0	0	0	0	0	0	0	0
Citrobacter	0	0	0	0	0	0	0	0	0	0	0	0	0	0	0	0	0	0	0.00255755	0	0.000172783	0	0	0	0	0	0	0	0	0	0	0	0	0	0	0	0	0	0	0	0	0	0	0	0	0.000117386	0	0	0
Enterococcus	0	0	0.045283	0	0	0	0.00849257	0.0828729	0.000397931	0	0.0250482	0.0136339	0.000897681	0	0.000800641	0	0.00806972	0	0.00426257	0	0	0.00838849	0	0	0	0	0	0.00018498	0.00500605	0.000453662	0	0.000197083	0.00333251	0.000411559	0	0.00222479	0	0	0	0.00208575	0	0	0	0.00249501	0	0	0	0	0.000720427
Parascardovia	0	0	0	0	0	0	0	0	0	0	0	0	0	0	0	0	0	0	0	0	0	0	0	0	0	0	0	0	0	0	0	0	0	0	0	0	0	0	0	0.000173813	0	0	0	0	0	0	0	0	0
Actinotignum	0	0	0	0	0	0	0	0	0	0	0	0	0	0	0	0	0	0	0	0	0	0	0	0	0	0	0	0	0	0	0	0	0	0	0	0	0	0	0	0	0	0	0	0	0	0	0	0	0
Alloprevotella	0	0	0	0.00529101	0.00860521	0.0226342	0	0	0	0.109481	0.00192678	0	0	0.00247643	0.0040032	0.0307888	0.000322789	0	0.00412049	0.105339	0.000691134	0.0013245	0.0794946	0.00134616	0.00494515	0.140816	0.0125211	0.00776914	0.00241671	0.00088572	0.00301269	0	0.00586275	0.00176383	0.000233536	0.00996708	0	0.000422949	0	0.0181923	0.00881165	0	0.00076016	0.0129741	0	0.00133527	0.000426379	0	0.00587548
Lachnospiraceae-family	0.00100785	0	0.249057	0.00264551	0.000313435	0.00026355	0.00141543	0.149171	0.00835655	0.000376222	0.154143	0.00545355	0	0	0.00960768	0.0608388	0.00839252	0.0232558	0.175618	0.000729713	0.00459603	0.203973	0.00252054	0.00155649	0.00109195	0.00292465	0.00429021	0.0143052	0.130675	0.000550875	0.000831786	0	0.258948	0.0178735	0.00257905	0.0460977	0	0.000130912	0	0.0251448	0.000887284	0	0.00273247	0.0269461	0	0.00225968	0.000517745	0	0.00784464
Alloscardovia	0	0	0	0	0.00123949	0.00305408	0	0	0	0	0	0	0	0	0.0152122	0.0255075	0.00225952	0	0	0	0	0	0	0	0.000213369	0.00044345	0	0	0.00189884	0	0	0	0.00166626	0.000235177	0	0.000444958	0	0	0	0.00515642	0.000132583	0	0	0.000998004	0	0.00030814	0.000101519	0	0.0158173
Paraprevotella	0	0	0	0.00264551	0	0	0	0	0	0	0.017341	0	0	0	0.00160129	0	0	0	0.00554136	0	0	0.0101545	0	0	0.000150613	0	0.000158897	0.000863238	0.0079406	0	0	0	0.00771416	0.000323368	0	0.0032037	0	0	0	0.00196987	0	0	0	0.00199602	0	0.000161406	0	0	0.000368218
Lactococcus	0	0	0.0150943	0	0	0	0	0	0	0	0	0	0	0	0	0	0	0	0	0	0	0	0	0	0	0	0	0	0	0	0	0	0	0	0	0.000355967	0	0	0	0	0	0	0	0	0	0	0	0	0
Pasteurella	0	0	0	0	0	0	0	0	0	0	0	0	0	0	0	0	0	0	0	0	0	0	0	0	0	0	0	0	0	0	0	0	0	0	0	0	0	0	0	0	0	0	0	0	0	0	0	0	0
Oscillospiraceae-family	0	0	0	0.00264551	0	0	0.000707713	0.0220995	0.0011938	0	0.0115607	0.000363571	0	0	0	0.000480112	0	0	0.00255755	0	0	0.0101545	0	0	0	0	0.000254235	0	0.00655964	0	0	0	0.00870155	0.000382162	0	0.00364866	0	0	0	0.00110081	0	0	0	0.00199602	0	0	0	0	0.000336199
Bacillus	0	0	0	0	0	0	0	0	0	0	0	0.00109071	0	0	0	0	0	0	0.000568343	0	0	0	0	0	0	0	0	0	0	0	0	0	0	0	0	0	0	0	0	0	0	0	0	0	0	0	0	0	0
Oribacterium	0	0	0	0.0132275	0.000498647	0.000527099	0	0	0	0.00136808	0.00192678	0	0	0	0.000800641	0.00173579	0	0.0465115	0.00426257	0.000385706	0	0.000883	0.00315067	0	0.000150613	0.000369541	0.00813551	0.000493279	0.0015536	0.00014042	0.000415894	0	0.0014194	0.000764324	0.00361473	0.00338168	0	0	0	0.00266512	0.000316159	0	0.00524921	0	0	0.000190753	0.00123853	0	0.000896531
Catonella	0	0	0	0.00793651	0	0.000449584	0	0	0	0.000444626	0	0	0	0.000559644	0.00160129	0.00147727	0.000322789	0	0	0.00317947	0	0	0.000260746	0	0.000125512	0.000549033	0.000921601	0.000369959	0	0	0.000243449	0	0.00154283	0.00020578	0.000131998	0.0021358	0	0.000191334	0	0.00225956	0.000224371	0	0.000513621	0.000499002	0	0.000190753	0.000121822	0	0.000656389
Globicatella	0	0	0	0	0	0	0	0.0110497	0.0011938	0	0.00385358	0	0	0	0	0	0.000322789	0	0	0	0	0	0	0	0	0	0	0	0	0	0	0	0	0	0	0	0	0	0	0	0	0	0	0	0	0	0	0	0
Yersinia	0	0	0	0	0	0	0	0	0	0	0	0	0	0	0	0	0	0	0	0	0	0	0	0	0	0	0	0	0	0	0	0	0	0	0	0	0	0	0	0	0	0	0	0	0	0	0	0	0
Sarcina	0	0	0	0	0	0	0	0	0	0	0	0	0	0	0	0	0	0.0232558	0	0	0	0	0	0	0	0	0	0	0	0	0	0	0	0	0	0	0	0	0	0	0	0	0	0	0	0	0	0	0
Comamonas	0	0	0	0	0	0	0	0	0	0	0	0	0	0	0	0	0	0	0	0	0	0	0	0	0	0	0	0	0	0	0	0	0	0	0	0	0	0	0	0	0	0	0	0	0	0	0	0	0
Alloiococcus	0	0	0	0	0	0	0	0	0	0	0	0	0	0	0	0	0	0	0	0	0	0	0	0	0	0	0	0	0	0	0	0	0	0	0	0	0	0	0	0	0	0	0	0	0	0	0	0	0
Brachybacterium	0	0	0	0	0	0	0	0	0	0	0	0	0	0	0	0	0	0	0	0	0	0	0	0	0	0	0	0	0	0	0	0	0	0	0	0	0	0	0	0	0	0	0	0	0	0	0	0	0
Helicobacter	0	0	0	0	0	0	0	0	0	0	0	0	0	0	0	0	0	0	0	0	0	0	0	0	0	0	0	0	0	0	0	0	0	0	0	0	0	0	0	0	0	0	0	0	0	0	0	0	0
Dakarella	0	0	0	0	0	0	0	0	0	0	0	0	0	0	0	0	0	0	0.000426257	0	0	0	0	0	0	0	0	0.00018498	0	0	0	0	0	0	0	0	0	0	0	0	0	0	0	0	0	0	0	0	0
Flavobacterium	0	0	0	0	0	0	0	0	0	0	0	0	0	0	0	0	0	0	0	0	0	0	0	0	0	0	0	0	0	0	0	0	0	0	0	0	0	0	0	0	0	0	0	0	0	0	0	0	0
Levilactobacillus	0	0	0	0	0	0	0	0	0	0	0	0	0	0	0	0	0	0	0	0	0	0	0	0	0	0	0	0	0	0	0	0	0	0	0	0	0	0	0	0	0	0	0	0	0	0	0	0	0
Metaprevotella	0	0	0	0	0	0	0	0	0	0	0	0	0	0	0	0	0	0	0	0	0	0	0	0	0	0	0	0	0	0	0	0	0.00055542	0	0	0.000355967	0	0	0	0	0	0	0	0	0	0	0	0	0
Winkia	0	0	0	0	0	0	0	0	0	0	0	0	0	0	0	0	0	0	0.000568343	0	0	0	0	0	0	0	0	0	0	0	0	0	0.00080227	0	0	0	0	0	0	0	0	0	0	0	0	0	0	0	0
Leuconostoc	0	0	0	0	0	0	0	0	0	0	0	0	0	0	0	0	0	0	0	0	0	0	0	0	0	0	0	0	0	0	0	0	0	0	0	0	0	0	0	0	0	0	0	0	0	0	0	0	0
Mycobacteroides	0	0	0	0	0	0	0	0	0	0	0	0	0	0	0	0	0	0	0	0	0	0	0	0	0	0	0	0	0	0	0	0	0	0	0	0	0	0	0	0	0	0	0	0	0	0	0	0	0
Rickettsia	0	0	0	0	0	0	0	0	0	0	0	0	0	0	0	0	0	0	0	0	0	0	0	0	0	0	0	0	0	0	0	0	0	0	0	0	0	0	0	0	0	0	0	0	0	0	0	0	0
Listeria	0	0	0	0	0	0	0	0	0	0	0	0	0	0	0	0	0	0	0	0	0	0	0	0	0	0	0	0	0	0	0	0	0	0	0	0	0	0	0	0	0	0	0	0	0	0	0	0	0
Burkholderia	0	0	0	0	0	0	0	0	0	0	0	0	0	0	0	0	0	0	0	0	0	0	0	0	0	0	0	0	0	0	0	0	0	0	0	0	0	0	0	0	0	0	0	0	0	0	0	0	0
Synergistes	0	0	0	0	0	0	0	0	0	0	0	0	0	0	0	0	0	0	0	0	0	0	0	0	0	0	0	0	0	0	0	0	0	0	0	0	0	0	0	0	0	0	0	0	0	0	0	0	0
Facklamia	0	0	0	0	0	0	0	0	0	0	0	0	0	0	0	0	0	0	0	0	0	0	0	0	0	0	0	0	0	0	0	0	0	0	0	0	0	0	0	0	0	0	0	0	0	0	0	0	0
Nocardia	0	0	0	0	0	0	0	0	0	0	0	0	0	0	0	0	0	0	0	0	0	0	0	0	0	0	0	0	0	0	0	0	0	0	0	0	0	0	0	0	0	0	0	0	0	0	0	0	0
Atopococcus	0	0	0	0	0	0	0	0	0	0	0	0	0	0	0	0	0	0	0	0	0	0	0	0	0	0	0	0	0	0	0	0	0	0	0	0	0	0	0	0	0	0	0	0	0	0	0	0	0
Brevibacterium	0	0	0	0	0	0	0	0	0	0	0	0	0	0	0	0	0	0	0	0	0	0	0	0	0	0	0	0	0	0	0	0	0	0	0	0	0	0	0	0	0	0	0	0	0	0	0	0	0
Metapseudomonas	0	0	0	0	0	0	0	0	0	0	0	0	0	0	0	0	0	0	0	0	0	0	0	0	0	0	0	0	0	0	0	0	0	0	0	0	0	0	0	0	0	0	0	0	0	0	0	0	0
Paracholeplasma	0	0	0	0	0	0	0	0	0	0	0	0	0	0	0	0	0	0	0	0	0	0	0	0	0	0	0	0	0.00086311	0	0	0	0	0	0	0.000266974	0	0	0	0	0	0	0	0.000998004	0	0	0	0	0
Ewingella	0	0	0	0	0	0	0	0	0	0	0	0	0	0	0	0	0	0	0	0	0	0	0	0	0	0	0	0	0	0	0	0	0	0	0	0	0	0	0	0	0	0	0	0	0	0	0	0	0
Propionibacterium	0	0	0	0	0	0	0	0	0	0	0	0	0	0	0	0	0	0	0	0	0	0	0	0	0	0	0	0	0	0	0	0	0	0	0	0	0	0	0	0	0	0	0	0	0	0	0	0	0
Fructobacillus	0	0	0	0	0	0	0	0	0	0	0	0	0	0	0	0	0	0	0	0	0	0	0	0	0	0	0	0	0	0	0	0	0	0	0	0	0	0	0	0	0	0	0	0	0	0	0	0	0
Anaeropeptidivorans	0	0	0	0	0	0	0	0	0	0	0	0	0	0	0	0	0	0	0	0	0	0	0	0	0	0	0	0	0	0	0	0	0	0	0	0	0	0	0	0	0	0	0	0	0	0	0	0	0
Johnsonella	0	0	0	0	0	0	0	0	0	0.00017101	0	0	0	0	0	0	0	0	0	0	0	0	0	0	0	0	0	0	0	0	0	0	0	0	0	0	0	0	0	0	0	0	0	0	0	0	0	0	0
Simonsiella	0	0	0	0	0	0	0	0	0	0	0	0	0	0	0	0	0	0	0	0	0	0	0	0	0	0	0	0	0	0	0	0	0	0	0	0	0	0	0	0	0	0	0	0	0	0	0	0	0
Fructilactobacillus	0	0	0	0	0	0	0	0	0	0	0	0	0	0	0	0	0	0	0	0	0	0	0	0	0	0	0	0	0	0	0	0	0	0	0	0	0	0	0	0	0	0	0	0	0	0	0	0	0
Weissella	0	0	0	0	0	0	0	0	0	0	0	0	0	0	0	0	0	0	0	0	0	0	0	0	0	0	0	0	0	0	0	0	0	0	0	0	0	0	0	0	0	0	0	0	0	0	0	0	0
Lentilactobacillus	0	0	0	0	0	0	0	0	0	0	0.00192678	0	0	0	0	0	0	0	0	0	0	0	0	0	0	0	0	0	0	0	0	0	0	0	0	0	0	0	0	0	0	0	0	0	0	0	0	0	0
Acholeplasma	0	0	0	0	0	0	0	0	0	0	0	0	0	0	0	0	0	0	0	0	0	0	0	0	0	0	0	0	0	0	0	0	0	0	0	0	0	0	0	0	0	0	0	0	0	0	0	0	0
Anaerovibrio	0	0	0	0	0	0	0	0	0	0	0	0	0	0	0	0	0	0	0	0	0	0	0	0	0	0	0	0	0	0	0	0	0	0	0	0	0	0	0	0	0	0	0	0	0	0	0	0	0
Chryseobacterium	0	0	0	0	0	0	0	0	0.000397931	0	0	0	0	0	0	0	0	0	0	0	0	0	0	0	0	0	0	0	0	0	0	0	0	0	0	0	0	0	0	0	0	0	0	0	0	0	0	0	0
Lactonifactor	0	0	0	0	0	0	0	0	0	0	0	0	0	0	0	0	0	0	0	0	0	0	0	0	0	0	0	0	0	0	0	0	0	0	0	0	0	0	0	0	0	0	0	0	0	0	0	0	0
Odoribacter	0	0	0	0	0	0	0	0	0	0	0	0	0	0	0	0	0	0	0	0	0	0	0	0	0	0	0	0	0	0	0	0	0	0	0	0	0	0	0	0	0	0	0	0	0	0	0	0	0
Bartonella	0	0	0	0	0	0	0	0	0	0	0	0	0	0	0	0	0	0	0	0	0	0	0	0	0	0	0	0	0	0	0	0	0	0	0	0	0	0	0	0	0	0	0	0	0	0	0	0	0
Carnobacterium	0	0	0	0	0	0	0	0	0	0	0	0	0	0	0	0	0	0	0	0	0	0	0	0	0	0	0	0	0	0	0	0	0	0	0	0	0	0	0	0	0	0	0	0	0	0	0	0	0
Cedecea	0	0	0	0	0	0	0	0	0	0	0	0	0	0	0	0	0	0	0	0	0	0	0	0	0	0	0	0	0	0	0	0	0	0	0	0	0	0	0	0	0	0	0	0	0	0	0	0	0
Mammaliicoccus	0	0	0	0	0	0	0	0	0	0	0	0	0	0	0	0	0	0	0	0	0	0	0	0	0	0	0	0	0	0	0	0	0	0	0	0	0	0	0	0	0	0	0	0	0	0	0	0	0
Pseudescherichia	0	0	0	0	0	0	0	0	0	0	0	0	0	0	0	0	0	0	0	0	0.000552906	0	0	0	0	0	0	0	0	0	0	0	0	0	0	0	0	0	0	0	0	0	0	0	0	0	0	0	0
Providencia	0	0	0	0	0	0	0	0	0	0	0	0	0	0	0	0	0	0	0	0	0	0	0	0	0	0	0	0	0.000690487	0	0	0	0	0	0	0	0	0	0	0	0	0	0	0	0	0	0	0	0
Neoactinobaculum	0	0	0	0	0	0	0	0	0	0	0	0	0	0	0	0	0	0	0	0	0	0	0	0	0	0	0	0	0	0	0	0	0	0	0	0	0	0	0	0	0	0	0	0	0	0	0	0	0
Bacteroides	0	0	0	0	0	0	0	0	0	0	0	0	0	0	0	0	0	0	0	0	0	0	0	0	0	0	0	0	0	0	0	0	0	0	0	0	0	0	0	0	0	0	0	0	0	0	0	0	0
Salmonella	0	0	0	0	0	0	0	0	0	0	0	0	0	0	0	0	0	0	0	0	0	0	0	0	0	0	0	0	0	0	0	0	0	0	0	0	0	0	0	0	0	0	0	0	0	0	0	0	0
Centipeda	0	0	0	0	0	0	0	0	0	0	0	0	0	0	0	0	0	0	0	0	0	0	0	0	0	0	0	0	0	0	0	0	0	0	0	0	0	0	0	0	0	0	0	0	0	0	0	0	0
Legionella	0	0	0	0	0	0	0	0	0	0	0	0	0	0	0	0	0	0	0	0	0	0	0	0	0	0	0	0	0	0	0	0	0	0	0	0	0	0	0	0	0	0	0	0	0	0	0	0	0
Ornithobacterium	0	0	0	0	0	0	0	0	0	0	0	0	0	0	0	0	0	0	0	0	0	0	0	0	0	0	0	0	0	0	0	0	0	0	0	0	0	0	0	0	0	0	0	0	0	0	0	0	0
Mixta	0	0	0	0	0	0	0	0	0	0	0	0	0	0	0	0	0	0	0	0	0.000138227	0	0	0	0	0	0	0	0	0	0	0	0	0	0	0	0	0	0	0	0	0	0	0	0	0	0	0	0
Desulfomicrobium	0	0	0	0	0	0	0	0	0	0	0	0	0	0	0	0	0	0	0	0	0	0	0	0	0	0	0	0	0	0	0	0	0	0	0	0	0	0	0	0	0	0	0	0	0	0	0	0	0
Galactobacillus	0	0	0	0	0	0	0	0	0	0	0	0	0	0	0	0	0	0	0	0	0	0	0	0	0	0	0	0	0	0	0	0	0	0	0	0	0	0	0	0	0	0	0	0	0	0	0	0	0
Mycobacterium	0	0	0	0	0	0	0	0	0	0	0	0	0	0	0	0	0	0	0	0	0	0	0	0	0	0	0	0	0	0	0	0	0	0	0	0	0	0	0	0	0	0	0	0	0	0.000322813	0	0	0
Coriobacterium	0	0	0	0	0	0	0	0	0	0	0	0	0	0	0	0	0	0	0	0	0	0	0	0	0	0	0	0	0	0	0	0	0	0	0	0	0	0	0	0	0	0	0	0	0	0	0	0	0
Actinobacillus	0	0	0	0	0	0	0	0	0	0	0	0	0	0	0	0	0	0	0	0	0	0	0	0	0	0	0	0	0	0	0	0	0	0	0	0	0	0	0	0	0	0	0	0	0	0	0	0	0
Tetragenococcus	0	0	0	0	0	0	0	0	0	0	0	0	0	0	0	0	0	0	0	0	0	0	0	0	0	0	0	0	0	0	0	0	0	0	0	0	0	0	0	0	0	0	0	0	0	0	0	0	0
Pantoea	0	0	0	0	0	0	0	0	0	0	0	0	0	0	0	0	0	0	0	0	0	0	0	0	0	0	0	0	0	0	0	0	0	0	0	0	0	0	0	0	0	0	0	0	0	0	0	0	0
Trueperella	0	0	0	0	0	0	0	0	0	0	0	0	0	0	0	0	0	0	0	0	0	0	0	0	0	0	0	0	0	0	0	0	0	0	0	0	0	0	0	0	0	0	0	0	0	0	0	0	0
Psychrobacter	0	0	0	0	0	0	0	0	0	0	0	0	0	0	0	0	0	0	0	0	0	0	0	0	0	0	0	0	0	0	0	0	0	0	0	0	0	0	0	0	0	0	0	0	0	0	0	0	0
Rhodococcus	0	0	0	0	0	0	0	0	0	0	0	0	0	0	0	0	0	0	0	0	0	0	0	0	0	0	0	0	0	0	0	0	0	0	0	0	0	0	0	0	0	0	0	0	0	0	0	0	0
Blautia	0	0	0	0	0	0	0	0	0	0	0	0	0	0	0	0.000160037	0	0	0	0	0	0	0	0	0	0	0	0	0	0	0	0	0	0	0	0	0	0	0	0	0	0	0	0	0	0	0	0	0
Erysipelothrix	0	0	0	0	0	0.00015503	0	0	0	0	0	0	0	0	0	0	0	0	0	0	0	0	0	0	0	0	0	0	0	0	0	0	0	0	0	0	0	0	0	0	0	0	0	0	0	0	0	0	0
Cronobacter	0	0	0	0	0	0	0	0	0	0	0	0	0	0	0	0	0	0	0	0	0	0	0	0	0	0	0	0	0	0	0	0	0	0	0	0	0	0	0	0	0	0	0	0	0	0	0	0	0
Helcococcus	0	0	0	0	0	0	0	0	0	0	0	0	0	0	0	0	0	0	0	0	0	0	0	0	0	0	0	0	0	0	0	0	0	0	0	0	0	0	0	0	0	0	0	0	0	0	0	0	0
Rodentibacter	0	0	0	0	0	0	0	0	0	0	0	0	0	0	0	0	0	0	0	0	0	0	0	0	0	0	0	0	0	0	0	0	0	0	0	0	0	0	0	0	0	0	0	0	0	0	0	0	0
Eggerthella	0	0	0	0	0	0	0	0	0	0	0	0	0	0	0	0	0	0	0	0	0	0	0	0	0	0	0	0	0	0	0	0	0	0	0	0	0	0	0	0	0	0	0	0	0	0	0	0	0
Enterobacillus	0	0	0	0	0	0	0	0	0	0	0	0	0	0	0	0	0	0	0	0	0	0	0	0	0	0	0	0	0	0	0	0	0	0	0	0	0	0	0	0	0	0	0	0	0	0	0	0	0
Eremococcus	0	0	0	0	0	0	0	0	0	0	0	0	0	0	0	0	0	0	0	0	0	0	0	0	0	0	0	0	0	0	0	0	0	0	0	0	0	0	0	0	0	0	0	0	0	0	0	0	0
Fusibacter	0	0	0	0	0	0	0	0	0	0	0	0	0	0	0	0	0	0	0	0	0	0	0	0	0	0	0	0	0	0	0	0	0	0	0	0	0	0	0	0	0	0	0	0	0	0	0	0	0
Mannheimia	0	0	0	0	0	0	0	0	0	0	0	0	0	0	0	0	0	0	0	0	0	0	0	0	0	0	0	0	0	0	0	0	0	0	0	0	0	0	0	0	0	0	0	0	0	0	0	0	0
Mycolicibacterium	0	0	0	0	0	0	0	0	0	0	0	0	0	0	0	0	0	0	0	0	0	0	0	0	0	0	0	0	0	0	0	0	0	0	0	0	0	0	0	0	0	0	0	0	0	0	0	0	0
Pseudoprevotella	0	0	0	0	0	0	0	0	0	0	0	0	0	0	0	0	0	0	0	0	0	0	0	0	0	0	0	0	0	0	0	0	0	0	0	0	0	0	0	0	0	0	0	0	0	0	0	0	0
Roseburia	0	0	0	0	0	0	0	0	0	0	0	0	0	0	0	0	0	0	0	0	0	0	0	0	0	0	0	0	0	0	0	0	0	0	0	0	0	0	0	0	0	0	0	0	0	0	0	0	0
Rosenbergiella	0	0	0	0	0	0	0	0	0	0	0	0	0	0	0	0	0	0	0	0	0	0	0	0	0	0	0	0	0	0	0	0	0	0	0	0	0	0	0	0	0	0	0	0	0	0	0	0	0
Tatumella	0	0	0	0	0	0	0	0	0	0	0	0	0	0	0	0	0	0	0	0	0	0	0	0	0	0	0	0	0	0	0	0	0	0	0	0	0	0	0	0	0	0	0	0	0	0	0	0	0
[truncated: 681 more columns]

## Sheet: TableS7
Table S7. Average relative abundance of bacterial genera per microbial cluster.
	ETA					OSF
	C1	C2	C3	C4		C1	C2	C3	C4	C5
Abiotrophia	0.00209211	0.0122616	0.0110667	0.000111081		0.00213692	0	0.000296252	0.00558659	0.00163528
Acholeplasma	0	2.53036e-05	0	0		0	0	0	0	0
Achromobacter	0	6.24662e-05	0.000367102	0		0	0	0	0	0
Acidaminococcus	0	1.98952e-05	2.16014e-05	0		0	0	0	0	0
Acinetobacter	4.92323e-05	0.0210075	0.00237194	0		0	0	0	0.000444809	0
Actinobacillus	0	0	1.91319e-06	0		0	0	0	0	0
Actinomyces	0.0028895	0.0144246	0.00422611	0.000920618		0.0248321	0.000502009	0.0135926	0.0177502	0.0190174
Actinotignum	0	3.08773e-06	0	0		0	0	0	0	0
Aeriscardovia	4.44638e-05	3.222e-05	0.000137822	0		0.000141793	0	0.000138077	5.4073e-05	0
Aerococcus	2.13192e-05	0.000674524	7.11034e-05	0		0	0	0	0	0
Aeromonas	0	0.000241918	1.30073e-05	0		0	0	0	0	0
Aggregatibacter	0.000611282	0.00646652	0.00581574	0.000216813		0.000503978	0	0.000760789	0.00112934	0.00517294
Alloiococcus	0	0.000311916	5.46932e-06	0		0	0	0	0	0
Alloprevotella	0.001104	0.0179184	0.0233438	0.0020225		0.00624488	0.000212902	0.0144452	0.0151809	0.0206507
Alloscardovia	0.00084703	0.000517297	0.00149059	0.000411487		0.00076459	0	0.00236823	0.00659602	0.00080394
Anaerobutyricum	9.74351e-05	0.00463431	0.00139405	3.24791e-05		0	3.34672e-05	0.000459124	0	4.28505e-05
Anaerococcus	7.33767e-06	0.00165112	5.3502e-05	0		2.38501e-05	0.00626125	9.78791e-06	2.27608e-05	0.00459858
Anaeroglobus	2.49409e-05	0.00187001	0.000508904	4.27233e-05		0.000160911	0	0.000902606	0.000187693	3.5299e-05
Anaeropeptidivorans	0	4.46661e-05	1.95497e-05	0		0	0	0	0	0
Anaerovibrio	0	0	0	0		0	0	0	0	0
Arachnia	7.24672e-06	0.000162383	3.96353e-05	0		0.000301457	0	0.000114237	0.000460448	0.00161491
Atopobium	0	0.000901248	2.49574e-05	0		0	0	9.35795e-06	6.8761e-05	2.42161e-05
Atopococcus	0	0	7.04324e-05	0		0	0	0	0	0
Bacillus	0	0	0.00135557	0		1.0763e-05	0	8.71815e-05	0	0
Bacteroides	0	0	0	0		2.60643e-05	0	0	0	0
Bartonella	0	1.85639e-05	0	0		0	0	0	0	0
Bifidobacterium	0.00124275	0.0234415	0.0114973	0.0010302		0.00819655	0.000818089	0.00844041	0.0075837	0.00235359
Blautia	0	0	0	0		0	0	0	0	0
Brachybacterium	1.61875e-05	2.30033e-05	0.000335817	0		0	0	0	0	0
Brevibacterium	0	0	0	0		0	0	0	0	0
Bulleidia	9.14072e-05	1.76911e-05	0.000264725	0.000167182		0.000579216	0	0.000268509	0.000730983	3.92311e-05
Burkholderia	0	9.49477e-05	4.81607e-06	0		0	0	0.000134669	0	0
Campylobacter	0.000540996	0.00430838	0.00241858	0.000703191		0.00159022	0.000333958	0.00508385	0.00292068	0.00276768
Capnocytophaga	0.000872836	0.00432516	0.00461425	0.000444033		0.0031135	0.000202478	0.00267922	0.00922825	0.0151118
Cardiobacterium	1.20779e-05	0.000177384	4.75075e-05	3.41787e-05		0.000104595	0	8.57391e-05	0.000191114	0.000752038
Carnobacterium	0	6.18796e-06	0	0		0	0	4.11231e-06	0	0
Catonella	0.000154529	0.000196232	0.000666535	0.00026305		0.000637531	8.09618e-05	0.00126842	0.00149178	0.000817972
Cedecea	0	0	1.40865e-05	0		0	0	0	0	0
Centipeda	0	0	5.75829e-06	0		0	0	1.17998e-05	2.55559e-05	6.98595e-06
Chryseobacterium	3.31195e-05	2.04148e-05	1.45738e-05	0		6.40263e-06	0	5.73642e-06	1.57275e-05	1.22118e-05
Citrobacter	8.74249e-06	0.000126919	0.000156882	0		0	0	0.000395507	4.54393e-06	0
Clostridium	0.000516676	0.0376491	0.0036092	9.39913e-05		2.71523e-05	0.000824891	0.00290752	2.33062e-05	0.000107754
Collinsella	3.60861e-05	0.00203766	0.000706827	4.27233e-05		0	0	5.38677e-05	0	0
Comamonas	7.74547e-06	0.0003178	0	0		0	0	0	0	0
Coriobacterium	0	0	0	0		0	0	0	0	0
Corynebacterium	0.00254268	0.0223975	0.0105377	0.000353734		0.00571346	0.576447	0.00411857	0.0198983	0.0156419
Cronobacter	0	0	0	0		0	0	0	0	0
Cryptobacterium	1.20431e-05	0.000137242	9.16705e-05	0		0.000189186	0	0.000148872	0.000303208	2.03797e-05
Cutibacterium	7.74547e-06	0.00032854	9.12573e-05	0		2.20005e-05	0.00104731	6.37984e-06	5.84824e-06	4.92525e-05
Dakarella	0	0.000176639	2.71704e-05	0		0	0	0	0	0
Desulfomicrobium	0	0	0	0		0	0	8.00829e-06	0	4.84505e-06
Dialister	0.00115902	0.0180307	0.00662939	0.00119353		0.00168215	0.000431649	0.0070063	0.00353365	0.0033174
Dolosigranulum	0.000262955	0.00495179	0.00209467	0.000146079		4.43957e-05	0.176538	0.00249644	0.000679278	5.29023e-05
Eggerthella	0	0	0	0		0	0	0	0	0
Eggerthia	6.49781e-05	0.00154635	0.000101952	0		6.17176e-05	0	3.27355e-05	9.73779e-05	0.000230258
Eikenella	0.000186266	0.00309675	0.000964577	0.00012045		0.000278278	3.23903e-05	0.000436646	0.0007042	0.00163757
Enterobacillus	0	0	0	0		0	0	0	0	0
Enterobacter	0	0.0144241	0.000111892	3.41787e-05		0	0	6.95913e-06	0	0.00520286
Enterobacteriaceae-family	0.000448107	0.0168372	0.0125195	0.000571969		0.000202929	0.00114324	0.00550015	0.000316355	0.00832278
Enterococcus	0.000262094	0.00582109	0.00394003	0.000666761		0.00304345	0.000670145	0.00945766	0.000416886	0.000364096
Eremococcus	0	0	0	0		0	0	0	0	0
Erysipelothrix	0	0	0	0		0	0	0	0	0
Escherichia-Shigella	0.00316927	0.0536336	0.0215856	0.00112425		0.000388772	0.000607785	0.016895	0.00064805	0.0011495
Eubacterium	3.81231e-05	0.000541185	0.000211244	0		0.000174126	0	0.000153086	0.00023577	0.000144619
Ewingella	0	1.43117e-05	0	0		0	0	0	0	0
Ezakiella	0	0.000510057	1.1856e-05	0		0	0	0	0	1.32703e-05
Facklamia	0	0	0	0		0	0	0	0	0
Fenollaria	0	3.23205e-05	0.000128099	0		0	0	0	1.79431e-05	0
Filifactor	0.000121394	0.000207248	0.000605843	0.000233027		0.000777964	0	0.000871981	0.00174615	0.000741306
Finegoldia	1.65742e-05	0.00272423	0.000308166	1.70893e-05		8.00382e-06	0.00463101	4.34102e-05	9.61747e-06	0.00255743
Flavobacterium	0	0.000257308	0.000140252	0		0	0	0	0	0
Fretibacterium	4.00492e-05	0.00110885	0.000201493	1.70893e-05		0.000204552	0	0.000373196	0.00029815	0.000190354
Fructilactobacillus	0	3.24844e-05	0	0		0	0	0	0	0
Fructobacillus	0	4.4447e-05	3.56414e-05	0		0	0	0	0	0
Fusibacter	0	0	0	0		0	0	0	0	0
Fusobacterium	0.00453125	0.0353005	0.0216858	0.00562533		0.0199424	0.00118742	0.0329179	0.0379885	0.0378965
Galactobacillus	0	0	0	0		0	0	0	0	0
Gardnerella	0.000560773	0.00437061	0.00294128	0.00130123		0.000205959	0	0.000900021	0.00747275	0.00144369
Gemella	0.0309704	0.00916813	0.0541024	0.0057774		0.0369452	0.00248683	0.00998869	0.0268464	0.0295389
Gemelliphila	0.000116543	6.15431e-05	0.000130766	0		0.00035291	0	0.000130248	0.000219535	0.000494828
Globicatella	4.97416e-05	0.000104729	0.000314825	0		0	0	0	0	0
Granulicatella	0.0249189	0.00667219	0.0244576	0.00472366		0.0280123	0.00292518	0.00903029	0.0250472	0.0200837
Haemophilus	0.0197845	0.0245465	0.0620514	0.762898		0.0293491	0.00252111	0.0175005	0.0180505	0.0705449
Hallella	0	0.000510591	5.25506e-05	0		0	3.34672e-05	0.000237304	0	0.000134095
Helcococcus	0	0	0	0		0	0	0	0	0
Helicobacter	0.000580815	0	0	0		3.40345e-06	0	4.66801e-06	3.79986e-05	0
Howardella	2.45046e-05	0.00125774	0.000238819	4.92766e-05		0.00010634	0	5.82498e-05	0.000145717	0.000104567
Hoylesella	0.000686148	0.0172706	0.00500454	0.000633003		0.00391378	0.000517227	0.00774984	0.00599765	0.0173049
Johnsonella	0	0	3.69209e-06	0		3.20027e-06	0	2.188e-05	0.000140606	2.63451e-05
Jonquetella	2.09058e-05	7.30185e-05	1.82043e-05	0		6.28783e-06	0	0	0	3.30689e-05
Kingella	0	3.21048e-05	0.00011942	0		0.000174031	0	5.39043e-05	4.00511e-05	6.92282e-05
Klebsiella	0.000149732	0.0235121	0.00374236	0.000307608		0.000140625	4.38542e-05	0.00122492	9.63629e-06	0.000392723
Kocuria	0	0.00412739	0.000378947	0		0	0	0	0	8.23452e-05
Kosakonia	0	7.28217e-05	0	0		0	0	0	0	0
Lachnoanaerobaculum	0.000382076	0.00244167	0.000631377	0		0.00331843	0	0.0043982	0.00187188	0.00134487
Lachnospiraceae-family	0.00508728	0.043133	0.0262615	0.00246933		0.00369537	0.00141807	0.014629	0.00771434	0.00691554
Lacticaseibacillus	3.41097e-05	0.00130601	0.000841532	1.70893e-05		0.000288497	0.000428721	0.0063657	0.000125697	4.91036e-05
Lactiplantibacillus	4.839e-05	7.09475e-05	0.000330122	9.39913e-05		0	0	0.00205652	8.12124e-06	0
Lactobacillus	0.00269438	0.0378705	0.0292852	0.00141171		0.00818962	0.000546225	0.0416085	0.00471371	0.00451719
Lactococcus	0	0.000840728	1.85926e-05	0		0	0	0.00301844	0	0
Lactonifactor	0	0	2.59601e-06	0		0	0	0	0	0
Lancefieldella	0.000875959	0.0018517	0.0041656	0.000727142		0.00722127	0.000734845	0.00820476	0.00805134	0.00451556
Latilactobacillus	2.34336e-05	0.00311772	0.000441687	6.83574e-05		0	0	6.55583e-05	0.00419568	0
Lautropia	2.88398e-05	0.000167291	8.15729e-05	0		0.00085928	0	0.00285089	0.00025555	0.00166519
Lawsonella	0	1.02074e-05	1.07795e-05	0		3.17561e-06	7.55775e-05	8.09146e-06	0	2.63403e-05
Legionella	0	0	0	0		0	0	0	0	0
Lentilactobacillus	0	4.50952e-05	3.36478e-05	0		0	0	2.23294e-05	0	0
Leptotrichia	0.00324146	0.00646588	0.00328086	0.000158075		0.00825882	0.00035962	0.0129388	0.0131227	0.0163742
Leuconostoc	0	1.65012e-05	0	0		0	0	4.96619e-05	0	0
Levilactobacillus	0	0	1.68563e-05	0		0	0	0	0	0
Ligilactobacillus	3.0297e-05	0.000847213	0.000420148	0		0.000610343	0	0.00229197	0.000939107	0.000259704
Limosilactobacillus	0.000395181	0.00239757	0.0113685	6.20587e-05		0.00399227	4.66635e-05	0.0147259	0.00167145	0.000768708
Listeria	0	0.000129065	4.59603e-06	0		0	0	0	0	0
Mammaliicoccus	0	2.60211e-05	0	0		0	0	0	0	0
Mannheimia	0	0	0	0		0	0	0	0	0
Massiliprevotella	2.28864e-05	0.00094717	4.78332e-05	0		0.0021645	0	7.91014e-05	0	0
Megasphaera	0.000389365	0.00148474	0.00233977	0.000594588		0.00125024	0.000167336	0.0154973	0.00575092	0.00338124
Metamycoplasma	0.000521485	0.0171529	0.00167536	0.00101222		0.000818437	5.54129e-05	0.00362732	0.00224451	0.00465776
Metaprevotella	0	1.06811e-05	0.000152126	0		0	0	0.000161603	0	0
Metapseudomonas	0	1.84205e-05	1.60007e-05	0		0	0	0	0	0
Methylobacterium	0	4.81571e-05	0	0		0	0	0	0	0
Micrococcus	0	0.000139926	0.000215405	0		0	0	0	0	0
Mitsuokella	5.06013e-05	0.00191569	0.000224444	1.70893e-05		0	0	4.44906e-06	0	0.000152022
Mixta	0	0	2.22947e-06	0		0	0	0	0	0
Mobiluncus	0	0.000312767	1.34667e-05	0		1.73154e-05	0	8.71284e-05	3.40515e-05	0.000249134
Mogibacterium	0.000216294	0.000622622	0.0015231	0.000367048		0.00339315	6.38278e-05	0.00370333	0.00469226	0.00118747
Moraxella	0.000395519	0.0029161	0.00138422	0.00435424		9.47325e-06	0.00622323	0.0161796	0.000182284	0.00142929
Morganella	0	0.00012872	1.44028e-05	0		0	0	0	0	0
Mycobacterium	0	0	3.35261e-06	0		0	0	0	0	0
Mycobacteroides	0	0.000129161	0	0		0	0	0	0	0
Mycolicibacterium	0	0	0	0		0	0	0	0	0
Mycoplasma	4.28019e-06	0.000314595	3.55667e-05	0		2.09409e-05	0	2.09033e-05	3.14922e-05	8.4609e-05
Mycoplasmopsis	3.31609e-05	7.65303e-05	0.00010606	0		0	0	0	0	0
Negativicoccus	0	4.76584e-05	5.34381e-06	0		0	0.000489145	0	0	2.44043e-05
Neisseria	0.0222562	0.0340952	0.0552325	0.0047439		0.0213786	0.00113141	0.0192827	0.0158194	0.216632
Neoactinobaculum	0	0	0	0		0	0	0	0	0
Nocardia	0	0	8.22908e-05	0		0	0	0	0	0
Oceanivirga	0.000116914	0.000442279	0.000316044	0		0.000263422	0	0.000304872	0.00187376	0.00104176
Odoribacter	0	0	0	0		2.35823e-05	0	0	2.21912e-05	4.98091e-06
Olsenella	5.36826e-05	0.00243286	0.000250883	3.41787e-05		0.000544681	0	0.000576956	0.00246144	0.000444462
Oribacterium	0.000694223	0.00112329	0.00272035	0.00042147		0.00481263	0.000484836	0.00679266	0.00704628	0.00363907
Ornithobacterium	0	9.32626e-06	0	0		0	0	0	0	0
Oscillospiraceae-family	0.00013246	0.00341681	0.00189195	6.6313e-05		1.33421e-05	9.10822e-05	9.15587e-05	0	0
Pantoea	0	0	0	0		0	0	0	0	0
Paracholeplasma	0	7.56303e-06	2.20028e-05	0		0	0	0	0	0
Paraprevotella	0.000182079	0.00342426	0.00174831	5.98126e-05		5.06693e-06	0.000202138	4.89609e-05	0	0.000101348
Parascardovia	0	0	6.73787e-05	0		0.00011011	0	0.000115419	8.73317e-05	4.03654e-05
Parvimonas	0.000456059	0.000672725	0.00261592	0.000400298		0.00365515	3.23903e-05	0.00316856	0.00426184	0.00618487
Pasteurella	0	0	0	0		1.82817e-05	0	0.000828412	0	0
Pediococcus	0	9.49473e-05	2.58627e-06	0		0.000187831	0	2.16772e-05	0.000110389	0
Peptidiphaga	0	3.21048e-05	2.11418e-06	0		0.000166943	0	1.33577e-05	0.000178103	2.60403e-05
Peptoanaerobacter	4.18327e-05	0.000785259	4.15759e-05	0		8.54967e-05	0	6.2142e-05	0.000274368	0.000148131
Peptococcus	4.28019e-06	0.00104632	0.000189923	1.70893e-05		0.000176767	0	0.000256794	0.000637006	0.000339662
Peptoniphilus	8.79308e-05	0.000813477	0.000607588	0.000152104		0.000327182	0.00537036	0.000364951	0.000497447	0.00215206
Peptostreptococcus	0.00117683	0.00602526	0.0101477	0.0032724		0.0119192	0.000372475	0.0279389	0.0501315	0.0175051
Porphyromonas	0.0141316	0.0122306	0.0213235	0.00121796		0.0213074	0.000692939	0.0142233	0.0291032	0.0528504
Prevotella	0.0110756	0.0476527	0.0604934	0.0100531		0.040939	0.00219058	0.223199	0.147172	0.0674324
Prevotellamassilia	5.60194e-05	0.00644261	0.000860736	5.98126e-05		8.51719e-05	0	0.00664121	0.000547638	0.00091718
Propionibacterium	0	3.6049e-06	8.65044e-06	0		6.21814e-06	0.000124816	5.65532e-06	0	0
Propionimicrobium	0	0	0	0		0	0	0	0	0
Proteus	7.71832e-05	0.0312836	0.000284856	1.70893e-05		3.37796e-06	0	0.0021614	0.0027102	6.25953e-06
Providencia	0	0	2.42329e-05	0		0	0	0	0	0
Pseudescherichia	5.05018e-06	1.19532e-05	1.21101e-05	0		0	0	6.16847e-06	0	0
Pseudoleptotrichia	0	0	0	0		6.98682e-05	0	2.58766e-05	3.32912e-05	1.14299e-05
Pseudomonas	0.000356517	0.0387189	0.00748791	0.000313003		0.000111895	0.000174884	0.00268957	3.2252e-06	0.00300558
Pseudoprevotella	0	0	0	0		0	0	0	0	0
Pseudoramibacter	5.3941e-06	0.00159761	7.35578e-05	4.27233e-05		0.000189216	0	0.000344883	0.000169997	4.21669e-05
Psychrobacter	0	0	0	0		0	0	4.44906e-06	0	0
Raoultella	1.67174e-05	0.000741592	2.05902e-05	9.77925e-05		0	3.34672e-05	0	0	0
Rhodococcus	0	0	0	0		4.44153e-06	0	0	0	0
Rickettsia	0	0	0	0		0	0	0	0	0
Rodentibacter	0	1.95757e-06	0	0		0	0	0	0	0
Roseburia	0	0	0	0		0	0	0	0	0
Rosenbergiella	0	0	0	0		0	0	0	0	0
Roseomonas	0	0	0	0		0	0	0	0	0
Rothia	0.0402284	0.0125866	0.0239011	0.00422604		0.097088	0.0119729	0.0261064	0.0335622	0.038122
Ruminococcus	6.12987e-05	0.00153121	0.000610257	0		0	0	3.55923e-06	0	0.000202696
Salmonella	0	0	0	0		0	0	0	0	0
Sarcina	0	7.40784e-05	0	0		0	0	0	0	0
Scardovia	1.6531e-05	0.00214327	0.00131753	0.000153553		0.00227364	0	0.00286394	0.000590987	2.18027e-05
Schaalia	0.00391773	0.00774831	0.0089501	0.000897292		0.0361148	0.00732044	0.0220852	0.0260884	0.0221802
Segatella	0.00450661	0.0464913	0.0326617	0.0465393		0.00989424	0.0026312	0.0511496	0.0302566	0.0181183
Selenomonas	0.000149652	0.00262919	0.000908346	1.70893e-05		0.00145239	0	0.00378059	0.00380141	0.00160407
Serratia	0.000205313	0.0228978	0.000907255	0.000384511		4.09123e-05	0	0.0060209	0	6.35185e-06
Simiaoa	9.50622e-05	0.00348012	0.000791398	4.27233e-05		0	0	0.000561718	0	0.000272373
Simonsiella	0	8.12109e-06	3.52162e-05	0		2.51788e-05	0	1.06043e-05	0	1.04146e-05
Slackia	3.47076e-05	0.000708479	0.000575556	0.000825427		0.000381157	0	0.00071172	0.00167895	0.000296526
Sneathia	0.000111193	0.00437247	0.000707232	0.000188673		2.93712e-05	0	1.98473e-05	6.13156e-05	0.000234367
Solobacterium	0.00058649	0.00204018	0.00234672	0.000651598		0.00449641	0.00020471	0.00499062	0.00710144	0.00278993
Staphylococcus	0.00712646	0.0539713	0.0199544	0.0501984		0.00953976	0.147869	0.0113831	0.00496837	0.0113826
Stenotrophomonas	1.3829e-05	0.000167786	9.09231e-05	1.70893e-05		0	0	0	0	0
Streptobacillus	0.00119124	0.00217406	0.0013056	8.54467e-05		0.0013905	6.69343e-05	0.00186467	0.00378102	0.000607981
Streptococcus	0.765026	0.0434043	0.316788	0.0676189		0.460287	0.0228113	0.124684	0.280613	0.153511
Sutterella	0.000135777	0.00662369	0.000882239	3.41787e-05		7.93013e-06	0	6.59557e-05	0	0.000399058
Synergistes	0	0	0	0		0	0	0.00018506	0	0
Tannerella	0.000176728	0.00544233	0.000575815	9.39913e-05		0.000698958	3.34672e-05	0.00210107	0.00116192	0.00283365
Tatumella	0	0	0	0		0	0	0	0	0
Tetragenococcus	0	0	0	0		0	0	0	0	0
Treponema	0.000170881	0.00234591	0.000811941	1.70893e-05		0.00105617	0	0.000883857	0.00121818	0.000585543
Tropheryma	0.00183964	0.000163395	0.00149932	0		0	0	0	0	0
Trueperella	0	0	0	0		0	0	0	0	0
Ureaplasma	0	0.000248043	1.77364e-05	0		0	0	0.000370426	0	0
Vagococcus	3.59573e-05	0.000169068	5.39191e-05	0		0.000139087	0	3.85092e-05	0.000101031	8.95358e-05
Varibaculum	0	2.76404e-05	0	0		0	0.000350835	4.55168e-06	0	9.76173e-06
Veillonella	0.00647726	0.0267597	0.019774	0.00327864		0.0404264	0.0046112	0.0953317	0.0636283	0.0321222
Weissella	0	0	0	0		0	0	5.63166e-06	0	0
Winkia	0	3.29108e-05	2.79024e-05	0		0	0	0	0	0
Wolinella	0.000436871	0.0017227	0.000686681	7.86472e-05		0.00279299	8.36679e-05	0.00111581	0.00203725	0.00111617
Yersinia	0	0	0	0		0	0	0	0	0
